# Supplementary material for: The gene encoding ornithine decarboxylase for putrescine biosynthesis is essential for the viability of Fusobacterium nucleatum
Source: J Bacteriol. 2025 Dec 5;208(1):e00387-25. doi: 10.1128/jb.00387-25 (PMC12826042; doi:10.1128/jb.00387-25)
Supplement: Supplemental tables — Tables S3 to S7. [file jb.00387-25-s0002.xlsx]

## Sheet: S3
Table S3: RNA-seq data revealing the gene expression profile of ∆oda (20 mM putrescine) vs WT
GeneID	Base mean	log2(FC)	StdErr	Wald-Stats	P-value	P-adj	gene	product
C4N14_07450	4270.99	3.94301	0.272448	14.4725	1.81e-47	1.06e-45		inositol phosphorylceramide synthase
C4N14_10635	40086	3.79986	0.305778	12.4269	1.87e-35	7.44e-34		PTS fructose transporter subunit IIC
C4N14_07250	8244.65	3.78251	0.192952	19.6034	1.45e-85	2.77e-83		phosphoribosylglycinamide formyltransferase
C4N14_10625	3011.22	3.66739	1.13296	3.237	0.00120794	0.00433134		DeoR/GlpR transcriptional regulator
C4N14_10630	5856.7	3.66074	0.873308	4.19181	2.77e-05	0.000145393	pfkB	1-phosphofructokinase
C4N14_04565	1473.51	3.59951	0.284179	12.6663	9.09e-37	3.92e-35		hypothetical protein
C4N14_07245	5700.7	3.59049	0.200029	17.9498	4.81e-72	6.35e-70		phosphoribosylformylglycinamidine cyclo-ligase
C4N14_07255	3377.1	3.45308	0.226594	15.2391	1.95e-52	1.33e-50		class I SAM-dependent methyltransferase
C4N14_07265	11585.3	3.43924	0.201096	17.1025	1.42e-65	1.43e-63		bifunctional phosphoribosylaminoimidazolecarboxamide formyltransferase/IMP cyclohydrolase PurH
C4N14_07260	7090.87	3.39762	0.193394	17.5684	4.3e-69	4.78e-67		hypothetical protein
C4N14_07240	10286.7	3.25375	0.195795	16.6181	5.15e-62	4.73e-60		amidophosphoribosyltransferase
C4N14_07225	29141.6	3.22366	0.207387	15.5441	1.74e-54	1.32e-52		phosphoribosylformylglycinamidine synthase
C4N14_07270	9174.47	3.20478	0.213677	14.9982	7.54e-51	4.98e-49		phosphoribosylamine--glycine ligase
C4N14_07230	5703.42	3.01983	0.206557	14.6198	2.1e-48	1.3e-46	purE	5-(carboxyamino)imidazole ribonucleotide mutase
C4N14_03825	2581.43	3.00733	0.34096	8.82018	1.14e-18	2.21e-17		MBL fold metallo-hydrolase
C4N14_07455	24369.7	2.98686	0.185578	16.0949	2.77e-58	2.25e-56		MATE family efflux transporter
C4N14_03020	47685.9	2.91879	0.188687	15.4689	5.63e-54	3.96e-52		permease
C4N14_03560	20757.8	2.9146	0.200846	14.5116	1.02e-47	6.18e-46		CoA-disulfide reductase
C4N14_07235	1488.42	2.88119	0.265784	10.8403	2.22e-27	6.16e-26		phosphoribosylaminoimidazolesuccinocarboxamide synthase
C4N14_03760	23687.5	2.87325	0.223078	12.88	5.83e-38	2.62e-36		amino acid transporter
C4N14_05580	4593.69	2.85676	0.234611	12.1765	4.14e-34	1.54e-32		CDP-alcohol phosphatidyltransferase family protein
C4N14_03555	1856.81	2.84955	0.23424	12.1651	4.77e-34	1.74e-32		transcriptional regulator
C4N14_03720	14482.6	2.83324	0.191475	14.7969	1.53e-49	9.81e-48		3-aminobutyryl-CoA ammonia-lyase
C4N14_03755	26402.6	2.67936	0.197838	13.5432	8.69e-42	4.71e-40		hypothetical protein
C4N14_07180	7893.37	2.67188	0.1901	14.0551	7.17e-45	4.09e-43		peptidase M42
C4N14_03750	87609.9	2.66128	0.214496	12.4071	2.39e-35	9.35e-34		D-lysine 5,6-aminomutase subunit alpha
C4N14_03725	55148.7	2.62196	0.235485	11.1343	8.54e-29	2.5e-27		3-keto-5-aminohexanoate cleavage protein
C4N14_03025	12903.3	2.61394	0.186529	14.0136	1.29e-44	7.15e-43		hypothetical protein
C4N14_03820	11977.6	2.59141	0.198145	13.0784	4.38e-39	2.1e-37		CoF synthetase
C4N14_03815	11197.2	2.55005	0.188924	13.4978	1.61e-41	8.51e-40		ketoacyl-ACP synthase III
C4N14_06680	5543.49	2.50663	0.195281	12.8361	1.03e-37	4.53e-36		dolichol-phosphate mannosyltransferase
C4N14_07185	10007.4	2.49838	0.19316	12.9342	2.88e-38	1.32e-36		diguanylate phosphodiesterase
C4N14_10735	282197	2.48603	0.220931	11.2525	2.25e-29	6.79e-28		pyridoxal 5'-phosphate synthase lyase subunit PdxS
C4N14_00100	5106.27	2.44734	0.206345	11.8604	1.9e-32	6.48e-31		autotransporter
C4N14_05575	4478.99	2.42738	0.196286	12.3666	3.96e-35	1.52e-33		phosphatidate cytidylyltransferase
C4N14_03745	38232.5	2.42689	0.259832	9.34021	9.61e-21	2.05e-19		endonuclease MutS2
C4N14_09280	11259.5	2.38228	0.19164	12.431	1.77e-35	7.2e-34		amidohydrolase
C4N14_05585	23084.4	2.35702	0.187878	12.5455	4.21e-36	1.74e-34		methyltransferase
C4N14_03730	82816.7	2.33368	0.243078	9.60053	7.95e-22	1.77e-20		L-erythro-3,5-diaminohexanoate dehydrogenase
C4N14_07835	11404	2.31943	0.194402	11.9311	8.15e-33	2.82e-31		tRNA 2-thiocytidine(32) synthetase TtcA
C4N14_04570	44240.6	2.31695	0.191292	12.1121	9.11e-34	3.26e-32	thyA	thymidylate synthase
C4N14_10670	9292.03	2.30349	0.219676	10.4858	1e-25	2.62e-24		hypothetical protein
C4N14_03595	7771.93	2.25839	0.196127	11.5149	1.11e-30	3.5e-29		ABC transporter permease
C4N14_06030	32199.3	2.19411	0.211438	10.3771	3.15e-25	7.83e-24	cysK	cysteine synthase A
C4N14_10335	3749.38	2.19048	0.213003	10.2838	8.34e-25	2.02e-23		autotransporter
C4N14_00805	865.923	2.18699	0.228527	9.56994	1.07e-21	2.35e-20		ABC transporter permease
C4N14_03415	861.545	2.13195	0.280403	7.60315	2.89e-14	4.18e-13		dephospho-CoA kinase
C4N14_09275	9282.01	2.10258	0.19207	10.9469	6.87e-28	1.99e-26		aminobenzoyl-glutamate transporter
C4N14_03600	206.979	2.10231	0.338476	6.2111	5.26e-10	5.12e-09		hypothetical protein
C4N14_03735	181652	2.10111	0.252084	8.33494	7.75e-17	1.33e-15	ablA	L-lysine 2,3-aminomutase
C4N14_03640	1374	2.07984	0.237995	8.73901	2.35e-18	4.4e-17		hypothetical protein
C4N14_02475	17914.3	2.06884	0.227434	9.09647	9.33e-20	1.88e-18		toxin-antitoxin system YwqK family antitoxin
C4N14_04575	2945.17	2.06226	0.234405	8.79785	1.39e-18	2.68e-17		dihydrofolate reductase
C4N14_03590	10219.6	2.05305	0.188095	10.9149	9.78e-28	2.79e-26		ABC transporter
C4N14_07840	36572.6	2.03813	0.19266	10.5789	3.73e-26	9.85e-25		long-chain fatty acid--CoA ligase
C4N14_03740	42359.1	2.03087	0.264342	7.68273	1.56e-14	2.33e-13		hypothetical protein
C4N14_03280	2066.71	2.01885	0.206843	9.76033	1.67e-22	3.82e-21		hypothetical protein
C4N14_05280	16726.6	1.97282	0.188886	10.4445	1.55e-25	3.95e-24	galE	UDP-glucose 4-epimerase GalE
C4N14_02050	13734.2	1.94009	0.196409	9.87783	5.19e-23	1.21e-21	nhaC	Na+/H+ antiporter NhaC
C4N14_00885	1234.63	1.91115	0.280538	6.81243	9.6e-12	1.08e-10		hypothetical protein
C4N14_08955	218.503	1.90877	0.386596	4.93738	7.92e-07	5.41e-06		GNAT family acetyltransferase
C4N14_02465	3603.69	1.89462	0.228989	8.27385	1.3e-16	2.16e-15		toxin-antitoxin system YwqK family antitoxin
C4N14_03585	7238.45	1.85299	0.19779	9.36845	7.36e-21	1.59e-19		sugar ABC transporter ATP-binding protein
C4N14_06450	56330.4	1.85125	0.192634	9.61023	7.24e-22	1.63e-20		2-hydroxyglutaryl-CoA dehydratase
C4N14_05820	31133.3	1.85113	0.202383	9.14666	5.87e-20	1.19e-18		glycosyltransferase family 39 protein
C4N14_00035	808.846	1.83503	0.237813	7.71628	1.2e-14	1.81e-13		ABC transporter ATP-binding protein
C4N14_03035	292.927	1.82675	0.381558	4.7876	1.69e-06	1.09e-05		XRE family transcriptional regulator
C4N14_00810	2180.38	1.82505	0.207685	8.78758	1.53e-18	2.91e-17		ABC transporter permease
C4N14_03580	35414.1	1.80527	0.206049	8.76134	1.93e-18	3.64e-17		hypothetical protein
C4N14_04715	26693.4	1.79683	0.215471	8.33909	7.49e-17	1.3e-15		enoyl-CoA hydratase
C4N14_07850	26462.7	1.79126	0.195664	9.1548	5.45e-20	1.13e-18		hypothetical protein
C4N14_10320	975.145	1.76603	0.291398	6.06054	1.36e-09	1.28e-08	citD	citrate lyase ACP
C4N14_00800	471.02	1.75729	0.250597	7.01243	2.34e-12	2.79e-11		ABC transporter ATP-binding protein
C4N14_00045	1974.87	1.72617	0.211555	8.15941	3.37e-16	5.47e-15		ABC transporter permease
C4N14_10330	24203.3	1.72582	0.227617	7.5821	3.4e-14	4.88e-13	citF	citrate lyase subunit alpha
C4N14_04880	787.432	1.72146	0.278294	6.18576	6.18e-10	5.99e-09		nitrogenase iron protein
C4N14_04655	650.677	1.71855	0.240973	7.1317	9.91e-13	1.22e-11		heavy metal transporter
C4N14_03285	309.915	1.71571	0.327359	5.24107	1.6e-07	1.19e-06		hypothetical protein
C4N14_07845	20647	1.70156	0.199967	8.5092	1.75e-17	3.22e-16		BAX inhibitor (BI)-1/YccA family protein
C4N14_00050	24832.2	1.70018	0.185858	9.14772	5.81e-20	1.19e-18	nikA	nickel ABC transporter, nickel/metallophore periplasmic binding protein
C4N14_04660	2265.32	1.69093	0.234853	7.19992	6.02e-13	7.62e-12		ArsR family transcriptional regulator
C4N14_00040	1432.06	1.67606	0.214914	7.79873	6.25e-15	9.57e-14		ABC transporter permease
C4N14_05050	38215.5	1.67392	0.289505	5.782	7.38e-09	6.47e-08		30S ribosomal protein S9
C4N14_05305	4079.78	1.66455	0.196282	8.4804	2.24e-17	4.02e-16		hypothetical protein
C4N14_05300	4531.8	1.66268	0.197013	8.43944	3.19e-17	5.61e-16		DUF3492 domain-containing protein
C4N14_04720	43920.9	1.65977	0.195357	8.49608	1.96e-17	3.54e-16		CoA transferase subunit A
C4N14_06440	4686.99	1.6586	0.301772	5.49622	3.88e-08	3.12e-07		formate transporter
C4N14_10420	14585.6	1.64615	0.19777	8.32357	8.53e-17	1.45e-15	glsA	glutaminase
C4N14_02580	23264.1	1.61628	0.261566	6.17922	6.44e-10	6.21e-09		hypothetical protein
C4N14_07745	5334.26	1.61432	0.191014	8.45131	2.88e-17	5.11e-16		TonB-dependent receptor
C4N14_00875	12789	1.61218	0.212689	7.58	3.46e-14	4.93e-13		addiction module toxin RelE
C4N14_10425	65952.6	1.6062	0.191839	8.37263	5.63e-17	9.83e-16		alanine:cation symporter family protein
C4N14_10325	16327.7	1.59029	0.212096	7.49798	6.48e-14	9.19e-13	citE	citrate (pro-3S)-lyase subunit beta
C4N14_09580	2360.1	1.5853	0.203908	7.77462	7.57e-15	1.15e-13		AbrB family transcriptional regulator
C4N14_05285	788.871	1.57721	0.239388	6.58852	4.44e-11	4.76e-10		hypothetical protein
C4N14_04845	3972.01	1.57641	0.19004	8.29511	1.08e-16	1.83e-15		ABC transporter permease
C4N14_04650	14305.6	1.56323	0.204969	7.62668	2.41e-14	3.51e-13	cadA	heavy metal translocating P-type ATPase
C4N14_09820	15963.7	1.5464	0.206592	7.48526	7.14e-14	1.01e-12		hypothetical protein
C4N14_00030	810.085	1.52892	0.224505	6.81021	9.75e-12	1.09e-10		ABC transporter ATP-binding protein
C4N14_00880	1467.32	1.52765	0.300811	5.07842	3.81e-07	2.7e-06		transcriptional regulator
C4N14_04850	5217.47	1.52709	0.188429	8.10432	5.3e-16	8.49e-15		ABC transporter permease
C4N14_05295	1623.35	1.51622	0.216238	7.01181	2.35e-12	2.79e-11		hypothetical protein
C4N14_09830	1634.99	1.51329	0.237346	6.3759	1.82e-10	1.86e-09		RNA polymerase sigma factor
C4N14_05290	7367.49	1.50176	0.204241	7.35287	1.94e-13	2.63e-12		DUF2194 domain-containing protein
C4N14_03420	8913.99	1.4975	0.202035	7.41208	1.24e-13	1.71e-12		protease
C4N14_00510	3762.22	1.47608	0.202029	7.3063	2.75e-13	3.62e-12		hypothetical protein
C4N14_03110	45.3961	1.46908	0.580877	2.52906	0.0114367	0.030421		hypothetical protein
C4N14_04580	13960.6	1.45868	0.184663	7.89915	2.81e-15	4.39e-14		Trk system potassium transporter TrkA
C4N14_07755	8894.49	1.45413	0.194711	7.46814	8.13e-14	1.14e-12		iron ABC transporter permease
C4N14_06445	13548.7	1.45057	0.185846	7.80526	5.94e-15	9.15e-14		2-hydroxyglutaryl-CoA dehydratase
C4N14_03810	19773.8	1.44129	0.188286	7.65478	1.94e-14	2.84e-13		ribonuclease PH
C4N14_04725	9102.22	1.42193	0.19699	7.21828	5.26e-13	6.74e-12		CoA transferase subunit B
C4N14_09075	369.776	1.40993	0.284319	4.95897	7.09e-07	4.86e-06		replication initiation protein
C4N14_03045	2871.2	1.39267	0.247135	5.63527	1.75e-08	1.45e-07		radical SAM protein
C4N14_03665	13424.5	1.38898	0.189346	7.33566	2.21e-13	2.95e-12		NCS2 family permease
C4N14_04590	472.259	1.38596	0.347099	3.99297	6.53e-05	0.000319		copper chaperone
C4N14_02955	58.457	1.38276	0.559873	2.46978	0.0135196	0.0350348		coproporphyrinogen III oxidase
C4N14_04865	3052.67	1.37619	0.198982	6.91615	4.64e-12	5.39e-11		iron ABC transporter substrate-binding protein
C4N14_03120	5374.05	1.3733	0.204836	6.70437	2.02e-11	2.21e-10		transporter
C4N14_01735	16362.7	1.36373	0.208191	6.55038	5.74e-11	6.06e-10	hrcA	HrcA family transcriptional regulator
C4N14_04870	2435.27	1.35183	0.207686	6.50899	7.57e-11	7.79e-10		iron ABC transporter permease
C4N14_03030	3244.13	1.34921	0.203141	6.64173	3.1e-11	3.38e-10		toxin HipA
C4N14_10310	15963.4	1.345	0.196099	6.85881	6.94e-12	7.97e-11		oxaloacetate decarboxylase subunit alpha
C4N14_01090	1858.19	1.34231	0.266582	5.03527	4.77e-07	3.35e-06		hypothetical protein
C4N14_09585	309.215	1.33461	0.319121	4.18215	2.89e-05	0.000150957		hypothetical protein
C4N14_09575	5061.11	1.33247	0.195529	6.81468	9.45e-12	1.07e-10		putative sulfate exporter family transporter
C4N14_05045	17919.1	1.31258	0.20637	6.36034	2.01e-10	2.05e-09		50S ribosomal protein L13
C4N14_04585	18350	1.30182	0.18661	6.97615	3.03e-12	3.56e-11		CCA tRNA nucleotidyltransferase
C4N14_05865	21591.3	1.29401	0.249983	5.17638	2.26e-07	1.66e-06		hypothetical protein
C4N14_03765	740147	1.29249	0.198056	6.52586	6.76e-11	7.07e-10		sodium:proton antiporter
C4N14_06850	1938.44	1.28358	0.247731	5.18134	2.2e-07	1.63e-06		hypothetical protein
C4N14_00835	4638.26	1.27642	0.194629	6.55826	5.44e-11	5.78e-10		M48 family peptidase
C4N14_02950	2955.48	1.26786	0.209118	6.0629	1.34e-09	1.27e-08		ABC transporter ATP-binding protein
C4N14_06845	5390.88	1.25843	0.233433	5.39099	7.01e-08	5.44e-07		alpha/beta hydrolase
C4N14_05145	768.779	1.25192	0.264697	4.72962	2.25e-06	1.44e-05		D-tyrosyl-tRNA(Tyr) deacylase
C4N14_06560	13500.7	1.24833	0.315926	3.95133	7.77e-05	0.000369681		50S ribosomal protein L27
C4N14_05310	970.391	1.23549	0.241384	5.11833	3.08e-07	2.23e-06		hypothetical protein
C4N14_04840	3603.9	1.22972	0.193775	6.34609	2.21e-10	2.24e-09		ABC transporter substrate-binding protein
C4N14_04175	1030.93	1.22389	0.260777	4.69323	2.69e-06	1.69e-05		MATE family efflux transporter
C4N14_05750	1789.7	1.22385	0.205305	5.96112	2.51e-09	2.3e-08		hypothetical protein
C4N14_07760	985.288	1.22342	0.222037	5.51	3.59e-08	2.89e-07		ABC transporter ATP-binding protein
C4N14_10125	2236.97	1.21558	0.213456	5.69474	1.24e-08	1.05e-07	alr	alanine racemase
C4N14_04860	863.168	1.20511	0.223833	5.38397	7.29e-08	5.64e-07		nickel ABC transporter ATP-binding protein
C4N14_03040	9745.31	1.20289	0.234217	5.13577	2.81e-07	2.05e-06		hypothetical protein
C4N14_10130	11508.8	1.19738	0.192009	6.23605	4.49e-10	4.39e-09	trpS	tryptophan--tRNA ligase
C4N14_04495	4498.26	1.19698	0.188835	6.3388	2.32e-10	2.34e-09		sensor histidine kinase
C4N14_06250	40.6689	1.19519	0.587773	2.03342	0.0420099	0.0899846		hypothetical protein
C4N14_07750	4850.41	1.1899	0.189511	6.2788	3.41e-10	3.38e-09		hemin receptor
C4N14_10620	50.8228	1.18729	0.693053	1.71313	0.086688	0.165389		hypothetical protein
C4N14_09825	7420.72	1.18619	0.199112	5.95739	2.56e-09	2.34e-08		hypothetical protein
C4N14_05320	14924.6	1.17063	0.186271	6.28456	3.29e-10	3.29e-09		autotransporter domain-containing protein
C4N14_01865	104574	1.16437	0.22516	5.1713	2.32e-07	1.7e-06		50S ribosomal protein L7/L12
C4N14_04900	1733.22	1.15119	0.207945	5.53602	3.09e-08	2.51e-07		ABC transporter ATP-binding protein
C4N14_10030	47036.1	1.13834	0.235164	4.8406	1.29e-06	8.54e-06		50S ribosomal protein L19
C4N14_10315	2066.73	1.13682	0.211501	5.37502	7.66e-08	5.9e-07	citG	triphosphoribosyl-dephospho-CoA synthase CitG
C4N14_02470	4107.31	1.13623	0.249579	4.55258	5.3e-06	3.17e-05		toxin-antitoxin system YwqK family antitoxin
C4N14_05040	728.959	1.13058	0.235788	4.79492	1.63e-06	1.06e-05		sodium:alanine symporter family protein
C4N14_01590	5031.96	1.13052	0.190117	5.94643	2.74e-09	2.48e-08		hypothetical protein
C4N14_02025	3786.13	1.12242	0.23147	4.84911	1.24e-06	8.21e-06		sodium:alanine symporter family protein
C4N14_08950	4336.35	1.12074	0.191224	5.86091	4.6e-09	4.09e-08		MetQ/NlpA family lipoprotein
C4N14_10305	40859.4	1.1206	0.201687	5.55612	2.76e-08	2.26e-07		citrate-sodium symporter
C4N14_00815	10046	1.11732	0.19567	5.7102	1.13e-08	9.69e-08		peptide-binding protein
C4N14_05315	716.715	1.11716	0.223409	5.00053	5.72e-07	3.96e-06		endo alpha-1,4 polygalactosaminidase
C4N14_08500	266.781	1.11617	0.365965	3.04992	0.00228902	0.00757744		hypothetical protein
C4N14_02605	8478.65	1.11119	0.247393	4.49162	7.07e-06	4.14e-05		tyrosine--tRNA ligase
C4N14_03950	55.6347	1.10447	0.567372	1.94665	0.0515771	0.10711		hypothetical protein
C4N14_04895	3601.22	1.1019	0.194595	5.66254	1.49e-08	1.25e-07		iron ABC transporter permease
C4N14_04875	653.355	1.10085	0.233054	4.72358	2.32e-06	1.47e-05		ABC transporter ATP-binding protein
C4N14_03425	1690.96	1.10035	0.20937	5.2555	1.48e-07	1.11e-06		phosphatidylglycerophosphatase A
C4N14_05755	15057.3	1.09953	0.190982	5.75723	8.55e-09	7.4e-08		AcrB/AcrD/AcrF family protein
C4N14_02965	1795.12	1.08725	0.206378	5.26825	1.38e-07	1.04e-06		branched chain amino acid aminotransferase
C4N14_07210	9582.67	1.08698	0.187092	5.80988	6.25e-09	5.5e-08		TrkH family potassium uptake protein
C4N14_06940	923.759	1.08621	0.216798	5.01026	5.44e-07	3.79e-06		hypothetical protein
C4N14_05160	25261.8	1.08214	0.192738	5.61457	1.97e-08	1.63e-07	nhaC	Na+/H+ antiporter NhaC
C4N14_00795	188.486	1.07981	0.344242	3.13678	0.00170812	0.00582802		ABC transporter ATP-binding protein
C4N14_08945	940.92	1.07673	0.2227	4.83489	1.33e-06	8.77e-06		ABC transporter permease
C4N14_10805	4079.59	1.07577	0.191442	5.61928	1.92e-08	1.59e-07		N-acetylmannosamine-6-phosphate 2-epimerase
C4N14_10250	8414.75	1.06818	0.284498	3.7546	0.000173616	0.000776857	rpmF	50S ribosomal protein L32
C4N14_04855	2683.03	1.06336	0.195593	5.4366	5.43e-08	4.23e-07		ABC transporter ATP-binding protein
C4N14_07465	936.436	1.05569	0.273018	3.86675	0.000110293	0.000510994		sensor histidine kinase
C4N14_05590	1058.12	1.05334	0.391527	2.69035	0.00713774	0.0204267		cupin domain-containing protein
C4N14_09135	5737.63	1.05153	0.201886	5.20853	1.9e-07	1.41e-06		4-hydroxybutyrate CoA-transferase
C4N14_04180	559.28	1.03004	0.24878	4.14034	3.47e-05	0.000178206		5-methyltetrahydrofolate--homocysteine methyltransferase
C4N14_10610	293.576	1.0299	0.279402	3.6861	0.00022772	0.000995743		ABC transporter
C4N14_06950	1879.02	1.01947	0.201967	5.04772	4.47e-07	3.15e-06		hypothetical protein
C4N14_07190	22816.8	1.0121	0.188431	5.37119	7.82e-08	6.01e-07		ribonuclease HI
C4N14_02270	401.433	-1.0054	0.252293	-3.98505	6.75e-05	0.000326808		hypothetical protein
C4N14_04985	2395.05	-1.01517	0.198081	-5.125	2.98e-07	2.16e-06		haloacid dehalogenase-like hydrolase
C4N14_09335	48280.3	-1.01815	0.21632	-4.70668	2.52e-06	1.59e-05		alpha-2-macroglobulin family protein
C4N14_06225	2806.14	-1.01852	0.193448	-5.26506	1.4e-07	1.05e-06		CRISPR-associated protein Cas5
C4N14_01095	344.291	-1.02278	0.425683	-2.40267	0.0162757	0.0407762		replication initiation protein
C4N14_00470	9230.4	-1.02688	0.188355	-5.45184	4.99e-08	3.91e-07		endonuclease MutS2
C4N14_09595	4449.31	-1.02785	0.258212	-3.98067	6.87e-05	0.000332134		alanyl-tRNA editing protein
C4N14_00075	1949.9	-1.02795	0.201182	-5.10953	3.23e-07	2.32e-06		toxin-antitoxin system YwqK family antitoxin
C4N14_08055	1297.98	-1.02899	0.232764	-4.42073	9.84e-06	5.58e-05		ATP-binding protein
C4N14_01310	2929.53	-1.03909	0.213929	-4.85717	1.19e-06	7.93e-06		sodium:alanine symporter family protein
C4N14_04980	2802.14	-1.06168	0.194858	-5.44845	5.08e-08	3.97e-07		hypothetical protein
C4N14_09375	1420.82	-1.06325	0.208929	-5.08905	3.6e-07	2.57e-06		hypothetical protein
C4N14_00480	227.495	-1.06672	0.344604	-3.09549	0.00196491	0.00666113		DUF3870 domain-containing protein
C4N14_02505	16253.5	-1.06675	0.188153	-5.66957	1.43e-08	1.2e-07		DUF4132 domain-containing protein
C4N14_08245	2568.1	-1.06914	0.33758	-3.16707	0.00153985	0.00535775		transcriptional regulator
C4N14_10655	2765.03	-1.07743	0.222015	-4.85297	1.22e-06	8.08e-06		DUF1016 domain-containing protein
C4N14_04635	56864.4	-1.08854	0.197336	-5.5162	3.46e-08	2.8e-07		autotransporter domain-containing protein
C4N14_06230	2442.99	-1.08948	0.25029	-4.35286	1.34e-05	7.51e-05		CRISPR-associated helicase/endonuclease Cas3
C4N14_05870	309770	-1.09276	0.203961	-5.35771	8.43e-08	6.43e-07		hypothetical protein
C4N14_02655	146.147	-1.09712	0.345708	-3.17353	0.00150595	0.00528334		DUF1353 domain-containing protein
C4N14_02250	477.457	-1.09829	0.273247	-4.0194	5.83e-05	0.000288588		hypothetical protein
C4N14_08220	6864.88	-1.10065	0.186984	-5.88636	3.95e-09	3.55e-08		basic amino acid ABC transporter substrate-binding protein
C4N14_05725	17032.8	-1.10191	0.205316	-5.36688	8.01e-08	6.13e-07		cysteine protease
C4N14_08615	8675.47	-1.10377	0.224003	-4.92748	8.33e-07	5.64e-06		TIR domain-containing protein
C4N14_10205	13292.1	-1.10724	0.242922	-4.55803	5.16e-06	3.12e-05		ABC transporter permease
C4N14_03575	3415.37	-1.11828	0.19138	-5.84326	5.12e-09	4.52e-08		PTS transporter subunit IIC
C4N14_06215	1972.33	-1.12632	0.221617	-5.08228	3.73e-07	2.65e-06	cas8a1	type I CRISPR-associated protein Cas8a1/Csx8
C4N14_01720	21793.7	-1.12905	0.197942	-5.70393	1.17e-08	9.97e-08		hypothetical protein
C4N14_08050	3272.93	-1.13137	0.204168	-5.54137	3e-08	2.45e-07		hypothetical protein
C4N14_00580	11963.9	-1.13798	0.207121	-5.49427	3.92e-08	3.13e-07		hypothetical protein
C4N14_03075	255484	-1.14182	0.237758	-4.80243	1.57e-06	1.02e-05		sodium-dependent transporter
C4N14_06235	349.115	-1.14714	0.321581	-3.56719	0.000360827	0.00150309	cas4	CRISPR-associated protein Cas4
C4N14_01320	86.0449	-1.15642	0.418483	-2.76336	0.00572101	0.0168754		hypothetical protein
C4N14_01315	540.083	-1.16707	0.248181	-4.70251	2.57e-06	1.62e-05		pyruvate-flavodoxin oxidoreductase
C4N14_02280	1386.09	-1.16844	0.20396	-5.72878	1.01e-08	8.72e-08		hypothetical protein
C4N14_00330	1037.35	-1.17922	0.284316	-4.14756	3.36e-05	0.000173523		DUF2262 domain-containing protein
C4N14_05545	665.721	-1.18533	0.263986	-4.49013	7.12e-06	4.15e-05		biopolymer transporter ExbD
C4N14_06220	6352.96	-1.1859	0.209051	-5.67279	1.4e-08	1.19e-07	cas7i	type I-B CRISPR-associated protein Cas7/Cst2/DevR
C4N14_02275	473.628	-1.18672	0.242874	-4.88613	1.03e-06	6.92e-06		DNA replication protein
C4N14_08815	14426.5	-1.18795	0.209635	-5.66674	1.46e-08	1.22e-07		DUF814 domain-containing protein
C4N14_08900	3348.63	-1.1895	0.216491	-5.49445	3.92e-08	3.13e-07		manganese transporter
C4N14_09395	597.382	-1.21928	0.307221	-3.96874	7.23e-05	0.000347605		hypothetical protein
C4N14_00485	600.763	-1.24271	0.290616	-4.27613	1.9e-05	0.000103517		serine hydrolase
C4N14_06195	5040.58	-1.26248	0.210122	-6.00829	1.87e-09	1.74e-08		M20 family peptidase
C4N14_00190	278696	-1.264	0.230555	-5.48242	4.2e-08	3.32e-07		LrgB family protein
C4N14_06210	2863.34	-1.26913	0.216037	-5.87457	4.24e-09	3.79e-08	cas6	CRISPR-associated endoribonuclease Cas6
C4N14_03165	4583.4	-1.28278	0.189737	-6.76081	1.37e-11	1.53e-10		hypothetical protein
C4N14_04280	625.538	-1.28885	0.283551	-4.54541	5.48e-06	3.27e-05		hypothetical protein
C4N14_02290	1113.83	-1.29574	0.242951	-5.33331	9.64e-08	7.33e-07		hypothetical protein
C4N14_00195	130086	-1.30358	0.237641	-5.48548	4.12e-08	3.27e-07		CidA/LrgA family protein
C4N14_01905	9337.39	-1.30848	0.265159	-4.9347	8.03e-07	5.47e-06		transcriptional repressor
C4N14_09350	3832.18	-1.3098	0.199548	-6.56382	5.24e-11	5.59e-10		VWA domain-containing protein
C4N14_05730	14702.4	-1.31345	0.248347	-5.28876	1.23e-07	9.32e-07		endonuclease
C4N14_08375	16160.9	-1.31778	0.262755	-5.01524	5.3e-07	3.7e-06		hemin receptor
C4N14_00250	41991.4	-1.32185	0.215674	-6.12893	8.85e-10	8.45e-09		ubiquinone biosynthesis methyltransferase UbiE
C4N14_00200	295802	-1.32592	0.222629	-5.95573	2.59e-09	2.36e-08		electron transfer flavoprotein subunit alpha/FixB family protein
C4N14_10660	17358	-1.32674	0.256097	-5.18061	2.21e-07	1.63e-06		autotransporter-associated N-terminal domain-containing protein
C4N14_09645	6802.56	-1.32926	0.210049	-6.32835	2.48e-10	2.49e-09		TolC family protein
C4N14_00290	222.196	-1.33514	0.31322	-4.26264	2.02e-05	0.000109123		hypothetical protein
C4N14_06290	56701.7	-1.33534	0.255295	-5.23058	1.69e-07	1.26e-06		galactose/methyl galactoside import ATP-binding protein MglA
C4N14_02285	303.658	-1.34728	0.275776	-4.88542	1.03e-06	6.92e-06		DNA replication protein
C4N14_02295	3107.47	-1.34922	0.193053	-6.98887	2.77e-12	3.27e-11		hypothetical protein
C4N14_00215	85291	-1.35528	0.216485	-6.26038	3.84e-10	3.79e-09		FAD-binding oxidoreductase
C4N14_03170	5808.17	-1.35931	0.201903	-6.7325	1.67e-11	1.84e-10		hypothetical protein
C4N14_09345	958.367	-1.36637	0.23271	-5.87157	4.32e-09	3.85e-08		DUF4253 domain-containing protein
C4N14_00245	87319.8	-1.37116	0.237306	-5.77801	7.56e-09	6.57e-08		prenyltransferase
C4N14_03100	206901	-1.38121	0.208573	-6.62221	3.54e-11	3.83e-10		FAD-binding protein
C4N14_09650	3260.89	-1.3903	0.229851	-6.0487	1.46e-09	1.36e-08		efflux RND transporter periplasmic adaptor subunit
C4N14_02150	749.584	-1.39153	0.3674	-3.78752	0.000152161	0.000691106		hypothetical protein
C4N14_04060	1366.73	-1.39226	0.225408	-6.17662	6.55e-10	6.29e-09		hemolysin activator protein precursor
C4N14_10495	4341.52	-1.40598	0.232166	-6.05592	1.4e-09	1.31e-08		s-methyl-5-thioribose-1-phosphate isomerase
C4N14_01935	231.943	-1.41081	0.311071	-4.53534	5.75e-06	3.41e-05		hypothetical protein
C4N14_00260	29873	-1.41535	0.236029	-5.99649	2.02e-09	1.86e-08		ferredoxin family protein
C4N14_10505	1696.55	-1.41583	0.234465	-6.03853	1.56e-09	1.45e-08		NADH-dependent alcohol dehydrogenase
C4N14_01980	5038.32	-1.41805	0.199923	-7.09295	1.31e-12	1.6e-11		hypothetical protein
C4N14_00210	229436	-1.42995	0.219245	-6.52217	6.93e-11	7.17e-10		acyl-CoA dehydrogenase
C4N14_08370	15770.4	-1.4332	0.257666	-5.56224	2.66e-08	2.19e-07		TonB-dependent receptor
C4N14_10500	3551.83	-1.46924	0.22283	-6.59353	4.29e-11	4.63e-10		sodium:proton antiporter
C4N14_09385	1113.44	-1.47293	0.225179	-6.54115	6.1e-11	6.41e-10		hypothetical protein
C4N14_00790	79759.7	-1.48513	0.291444	-5.09578	3.47e-07	2.49e-06		hypothetical protein
C4N14_10490	1210.66	-1.49001	0.210616	-7.07457	1.5e-12	1.81e-11		S-methyl-5-thioribose kinase
C4N14_08795	2601.26	-1.50001	0.216103	-6.94117	3.89e-12	4.54e-11		DUF997 domain-containing protein
C4N14_00095	112.94	-1.50231	0.390832	-3.84388	0.000121105	0.000556031		phosphatidylinositol-4-phosphate 5-kinase
C4N14_00240	69359.7	-1.50308	0.223705	-6.71902	1.83e-11	2.01e-10		polyprenyl synthetase family protein
C4N14_00090	3864.78	-1.50629	0.210816	-7.14505	9e-13	1.11e-11		toxin-antitoxin system YwqK family antitoxin
C4N14_00285	1179.91	-1.51287	0.210363	-7.19171	6.4e-13	8e-12		adenylate cyclase
C4N14_03105	482409	-1.53611	0.210752	-7.28872	3.13e-13	4.08e-12	ahpC	peroxiredoxin
C4N14_04620	1690.44	-1.55868	0.214673	-7.26071	3.85e-13	4.99e-12		hypothetical protein
C4N14_00230	83462.5	-1.56033	0.22585	-6.90869	4.89e-12	5.65e-11		lactate utilization protein C
C4N14_02840	20219.8	-1.56572	0.190221	-8.23107	1.86e-16	3.04e-15		butanol dehydrogenase
C4N14_01960	131118	-1.57158	0.201146	-7.81312	5.58e-15	8.66e-14		autotransporter domain-containing protein
C4N14_08060	6533.92	-1.59089	0.192903	-8.24713	1.62e-16	2.68e-15	brxC	BREX system P-loop protein BrxC
C4N14_06665	1002.99	-1.59358	0.221267	-7.20205	5.93e-13	7.55e-12		hypothetical protein
C4N14_04370	4065.89	-1.59505	0.255552	-6.2416	4.33e-10	4.25e-09		transcription antiterminator
C4N14_04500	538481	-1.60442	0.222903	-7.19785	6.12e-13	7.69e-12		carbon starvation protein A
C4N14_01660	2760.54	-1.61199	0.215894	-7.46656	8.23e-14	1.14e-12		ABC transporter ATP-binding protein
C4N14_02835	5588.85	-1.6239	0.220765	-7.35582	1.9e-13	2.59e-12		haloacid dehalogenase-like hydrolase
C4N14_01985	8649.28	-1.62414	0.258476	-6.28354	3.31e-10	3.3e-09		hypothetical protein
C4N14_01930	3952.02	-1.65496	0.208575	-7.93463	2.11e-15	3.33e-14		hypothetical protein
C4N14_01920	574.585	-1.66127	0.254669	-6.52323	6.88e-11	7.16e-10		hypothetical protein
C4N14_05325	2420.06	-1.67597	0.205635	-8.15022	3.63e-16	5.86e-15		class I SAM-dependent methyltransferase
C4N14_02145	3424.58	-1.69341	0.293004	-5.77946	7.49e-09	6.54e-08		type II/IV secretion system protein
C4N14_01305	2585.19	-1.70451	0.232838	-7.32056	2.47e-13	3.28e-12		PLP-dependent transferase
C4N14_01965	12262.9	-1.71978	0.242656	-7.08731	1.37e-12	1.66e-11		OmpA family protein
C4N14_00235	169604	-1.73251	0.235973	-7.34197	2.1e-13	2.83e-12		(Fe-S)-binding protein
C4N14_02105	256.95	-1.76254	0.297899	-5.91659	3.29e-09	2.97e-08		hypothetical protein
C4N14_00205	259680	-1.7672	0.242346	-7.29208	3.05e-13	4e-12		electron transfer flavoprotein subunit beta/FixA family protein
C4N14_01940	3238.54	-1.79091	0.208077	-8.60697	7.5e-18	1.39e-16		adhesion protein FadA
C4N14_06670	1068.66	-1.81768	0.266101	-6.83077	8.45e-12	9.64e-11		hypothetical protein
C4N14_04630	6656.2	-1.81976	0.226039	-8.05066	8.23e-16	1.31e-14		OmpA family protein
C4N14_06190	3599.18	-1.83353	0.192991	-9.5006	2.09e-21	4.54e-20		basic amino acid ABC transporter substrate-binding protein
C4N14_01990	3282.73	-1.84349	0.199664	-9.23296	2.63e-20	5.56e-19		adhesion protein FadA
C4N14_01670	5485.94	-1.85226	0.208115	-8.90015	5.58e-19	1.1e-17		DUF1858 domain-containing protein
C4N14_04610	4049.06	-1.86947	0.202752	-9.22047	2.96e-20	6.19e-19		adhesion protein FadA
C4N14_01925	3514.13	-1.87881	0.261411	-7.1872	6.61e-13	8.22e-12		hypothetical protein
C4N14_04285	1105.66	-1.90307	0.247982	-7.67421	1.66e-14	2.48e-13		DUF1667 domain-containing protein
C4N14_04625	3586.67	-1.91515	0.257503	-7.4374	1.03e-13	1.42e-12		hypothetical protein
C4N14_01970	4094.24	-1.91582	0.265062	-7.22784	4.91e-13	6.32e-12		hypothetical protein
C4N14_01665	3213.64	-1.91794	0.211987	-9.04744	1.46e-19	2.92e-18		hypothetical protein
C4N14_09475	595.465	-1.98735	0.281487	-7.06019	1.66e-12	2e-11		hypothetical protein
C4N14_09380	417.429	-1.9922	0.328138	-6.07122	1.27e-09	1.21e-08		hypothetical protein
C4N14_04295	10426.2	-2.01857	0.353881	-5.7041	1.17e-08	9.97e-08		FAD/NAD(P)-binding oxidoreductase
C4N14_02110	431.94	-2.06812	0.270048	-7.65836	1.88e-14	2.78e-13		fimbrial assembly protein
C4N14_04290	11798.8	-2.08482	0.307531	-6.77922	1.21e-11	1.35e-10		FAD-dependent oxidoreductase
C4N14_00295	1871.93	-2.09845	0.215635	-9.73149	2.21e-22	5.03e-21		RloB domain-containing protein
C4N14_02525	24576.8	-2.10724	0.193606	-10.8842	1.37e-27	3.86e-26		hypothetical protein
C4N14_08800	122078	-2.14383	0.251978	-8.50802	1.77e-17	3.22e-16	panF	sodium/panthothenate symporter
C4N14_02125	366.344	-2.15457	0.260316	-8.27674	1.27e-16	2.12e-15		hypothetical protein
C4N14_10245	21104.7	-2.177	0.208483	-10.4421	1.59e-25	4e-24		ABC transporter ATP-binding protein
C4N14_00300	4848.22	-2.19029	0.209198	-10.4699	1.19e-25	3.06e-24		transporter
C4N14_02100	1514.83	-2.25124	0.218294	-10.3129	6.16e-25	1.51e-23		type II secretion system protein GspD
C4N14_09460	23132.7	-2.25303	0.223831	-10.0657	7.83e-24	1.86e-22		GntP family permease
C4N14_06760	575963	-2.3566	0.219164	-10.7526	5.76e-27	1.58e-25		DNA starvation/stationary phase protection protein
C4N14_09480	611.765	-2.47191	0.245934	-10.0511	9.08e-24	2.13e-22		hypothetical protein
C4N14_09470	13600.5	-2.47773	0.189918	-13.0463	6.67e-39	3.13e-37		amino-acid racemase
C4N14_02455	10857.6	-2.50701	0.214433	-11.6914	1.41e-31	4.66e-30		septation protein spoVG
C4N14_10235	39428.4	-2.52711	0.245906	-10.2767	8.97e-25	2.15e-23		ABC transporter permease
C4N14_02140	4674.2	-2.54977	0.286903	-8.88721	6.27e-19	1.23e-17		type II secretion system F family protein
C4N14_02115	1112.37	-2.65869	0.247294	-10.7511	5.85e-27	1.59e-25		hypothetical protein
C4N14_10240	9391.91	-2.67891	0.239054	-11.2063	3.8e-29	1.13e-27		ABC transporter ATP-binding protein
C4N14_02135	7583.35	-2.77523	0.210612	-13.1769	1.19e-39	5.99e-38		type II secretion system protein
C4N14_02120	939.15	-2.83834	0.267398	-10.6146	2.55e-26	6.81e-25		hypothetical protein
C4N14_03350	1125.23	-2.90736	0.231562	-12.5554	3.71e-36	1.57e-34		hypothetical protein
C4N14_10535	1.18617e+06	-3.03678	0.246476	-12.3208	7e-35	2.64e-33	nifJ	pyruvate:ferredoxin (flavodoxin) oxidoreductase
C4N14_09465	7168.52	-3.04783	0.196244	-15.5308	2.15e-54	1.56e-52	dsdA	D-serine ammonia-lyase
C4N14_10230	30143	-3.08254	0.273574	-11.2677	1.9e-29	5.8e-28		ABC transporter permease
C4N14_08805	18852.8	-3.13037	0.191232	-16.3695	3.16e-60	2.78e-58		hydroxylamine reductase
C4N14_10530	473561	-3.14329	0.239951	-13.0997	3.3e-39	1.62e-37		sodium:proton antiporter
C4N14_10525	496038	-3.25745	0.281605	-11.5675	6.02e-31	1.93e-29	megL	methionine gamma-lyase
C4N14_03340	176786	-3.38372	0.21542	-15.7075	1.34e-55	1.05e-53		sodium-dependent transporter
C4N14_10225	91987.1	-3.50881	0.296167	-11.8474	2.22e-32	7.44e-31		diguanylate phosphodiesterase
C4N14_08995	2438.17	-3.57434	0.201421	-17.7456	1.86e-70	2.32e-68		amidohydrolase
C4N14_02830	1630.99	-3.61811	0.270074	-13.3967	6.32e-41	3.25e-39		ethanolamine utilization protein EutQ
C4N14_03345	1.11819e+06	-3.70643	0.22662	-16.3553	3.99e-60	3.37e-58		tryptophanase
C4N14_02815	456.043	-3.71794	0.319344	-11.6425	2.51e-31	8.15e-30		ethanolamine utilization protein EutN
C4N14_09080	352.119	-3.81517	0.33594	-11.3567	6.87e-30	2.13e-28		PTS mannose transporter subunit IIA
C4N14_08990	2970.67	-3.82647	0.200311	-19.1026	2.4e-81	3.62e-79	nhaC	Na+/H+ antiporter NhaC
C4N14_02130	31112.3	-3.82897	0.216119	-17.717	3.1e-70	3.64e-68		prepilin peptidase
C4N14_02795	1452.2	-4.13032	0.342956	-12.0433	2.1e-33	7.41e-32		ethanolamine utilization microcompartment protein EutM
C4N14_02825	13484	-4.51627	0.236662	-19.0832	3.48e-81	4.9e-79		ethanolamine utilization protein EutH
C4N14_02820	755.768	-4.78538	0.281424	-17.0042	7.65e-65	7.34e-63		hypothetical protein
C4N14_02775	32518.1	-4.8541	0.218093	-22.257	9.64e-110	5.09e-107		ethanolamine ammonia-lyase subunit EutB
C4N14_02770	9296.42	-4.92386	0.210519	-23.3892	5.5e-121	1.16e-117		ethanolamine ammonia-lyase reactivating factor EutA
C4N14_02785	15298.4	-5.16457	0.23862	-21.6435	7e-104	2.11e-101		ethanolamine utilization microcompartment protein EutL
C4N14_02800	23280.1	-5.20788	0.239894	-21.7091	1.68e-104	5.93e-102		acetaldehyde dehydrogenase (acetylating)
C4N14_02805	5604.58	-5.219	0.224167	-23.2817	6.79e-120	7.17e-117		ethanolamine utilization protein
C4N14_02790	4764.05	-5.26801	0.249115	-21.1469	2.95e-99	7.78e-97		BMC domain-containing protein
C4N14_02810	3336.64	-5.26994	0.23285	-22.6323	2.09e-113	1.47e-110		ethanolamine utilization protein
C4N14_02780	12944.3	-5.5248	0.250251	-22.0771	5.25e-108	2.22e-105		ethanolamine ammonia-lyase light chain
C4N14_09105	58540.2	-5.66862	0.323313	-17.5329	8.03e-69	8.48e-67		SIS domain-containing protein
C4N14_09095	48045.9	-5.69067	0.290543	-19.5863	2.02e-85	3.29e-83		PTS mannose transporter subunit IID
C4N14_09090	33133.4	-5.77021	0.292318	-19.7395	9.88e-87	2.09e-84		PTS mannose/fructose/sorbose/N-acetylgalactosamine transporter subunit IIC
C4N14_09100	28595.9	-5.81072	0.288253	-20.1584	2.27e-90	5.33e-88		SIS domain-containing protein
C4N14_09085	10800.6	-5.92309	0.302349	-19.5903	1.87e-85	3.29e-83		PTS mannose/fructose/sorbose transporter subunit IIB

## Sheet: S4
Table S4: RNA-seq data revealing the gene expression profile of ∆oda (0.25 mM putrescine) vs WT
GeneID	Base mean	log2(FC)	StdErr	Wald-Stats	P-value	P-adj	gene	product
C4N14_10625	4024.73	4.05555	0.167358	24.2328	1.01e-129	1.33e-127		DeoR/GlpR transcriptional regulator
C4N14_10635	39543.4	3.71932	0.160009	23.2444	1.62e-119	1.9e-117		PTS fructose transporter subunit IIC
C4N14_05310	4174.55	3.68793	0.174067	21.1868	1.26e-99	7.85e-98		hypothetical protein
C4N14_01760	9748.82	3.64992	0.18137	20.1242	4.53e-90	2.04e-88	putP	sodium/proline symporter PutP
C4N14_05305	13535.5	3.6224	0.158072	22.9161	3.21e-116	3.23e-114		hypothetical protein
C4N14_10630	5382.24	3.46921	0.179018	19.3791	1.16e-83	4.53e-82	pfkB	1-phosphofructokinase
C4N14_07450	3265.61	3.46681	0.256449	13.5185	1.22e-41	1.95e-40		inositol phosphorylceramide synthase
C4N14_05300	13206.1	3.41739	0.165324	20.6709	6.33e-95	3.26e-93		DUF3492 domain-containing protein
C4N14_10610	1053.58	3.24915	0.222145	14.6263	1.91e-48	3.67e-47		ABC transporter
C4N14_05295	4215.57	3.11244	0.164046	18.973	2.85e-80	1.04e-78		hypothetical protein
C4N14_07455	26565.5	3.06451	0.219633	13.9529	3.02e-44	5.2e-43		MATE family efflux transporter
C4N14_05315	2196.61	3.06111	0.174781	17.5139	1.12e-68	3.23e-67		endo alpha-1,4 polygalactosaminidase
C4N14_06680	7937.89	3.03752	0.237202	12.8056	1.53e-37	2.21e-36		dolichol-phosphate mannosyltransferase
C4N14_05320	42843.8	2.9968	0.152293	19.6778	3.34e-86	1.38e-84		autotransporter domain-containing protein
C4N14_01755	6186.68	2.91732	0.175367	16.6355	3.85e-62	9.57e-61		LD-carboxypeptidase
C4N14_00020	8687.88	2.88864	0.166163	17.3844	1.08e-67	2.97e-66		EamA family transporter
C4N14_06440	9564.06	2.84062	0.157949	17.9844	2.58e-72	8.26e-71		formate transporter
C4N14_08950	11311.8	2.8013	0.184114	15.2151	2.81e-52	5.82e-51		MetQ/NlpA family lipoprotein
C4N14_05290	15408.2	2.74696	0.158299	17.353	1.87e-67	5.07e-66		DUF2194 domain-containing protein
C4N14_03020	43696.6	2.71176	0.229902	11.7953	4.13e-32	5.01e-31		permease
C4N14_04565	864.701	2.68141	0.254625	10.5308	6.23e-26	5.92e-25		hypothetical protein
C4N14_08945	2301.29	2.65935	0.167433	15.8831	8.29e-57	1.9e-55		ABC transporter permease
C4N14_03825	2016.37	2.53554	0.265949	9.53392	1.51e-21	1.11e-20		MBL fold metallo-hydrolase
C4N14_03820	11935.3	2.52109	0.214977	11.7272	9.24e-32	1.1e-30		CoF synthetase
C4N14_05585	25771.3	2.48012	0.219875	11.2797	1.65e-29	1.82e-28		methyltransferase
C4N14_10670	10553.6	2.45645	0.155139	15.8338	1.82e-56	4.13e-55		hypothetical protein
C4N14_08895	8013.6	2.40937	0.164446	14.6515	1.32e-48	2.55e-47		metal ABC transporter ATP-binding protein
C4N14_10420	23072.5	2.40243	0.165548	14.512	1.02e-47	1.9e-46	glsA	glutaminase
C4N14_03555	1464.57	2.38664	0.202458	11.7884	4.48e-32	5.41e-31		transcriptional regulator
C4N14_00680	534216	2.38654	0.160423	14.8766	4.68e-50	9.6e-49		preprotein translocase subunit SecY
C4N14_08395	820.435	2.37601	0.249106	9.53813	1.45e-21	1.07e-20		hypothetical protein
C4N14_00685	20012.6	2.35551	0.208601	11.292	1.44e-29	1.59e-28		50S ribosomal protein L15
C4N14_03025	11481.2	2.35021	0.236677	9.93004	3.08e-23	2.46e-22		hypothetical protein
C4N14_10130	21458.7	2.2958	0.180561	12.7148	4.89e-37	6.84e-36	trpS	tryptophan--tRNA ligase
C4N14_05255	12728.6	2.28485	0.179041	12.7616	2.69e-37	3.81e-36		hypothetical protein
C4N14_04175	1868.88	2.2683	0.169499	13.3824	7.67e-41	1.21e-39		MATE family efflux transporter
C4N14_05045	30843.1	2.25423	0.152777	14.7551	2.85e-49	5.69e-48		50S ribosomal protein L13
C4N14_08900	13887.4	2.24557	0.165685	13.5532	7.58e-42	1.22e-40		manganese transporter
C4N14_06255	512.463	2.2354	0.215644	10.3662	3.53e-25	3.2e-24		hypothetical protein
C4N14_01795	3254.58	2.21239	0.204161	10.8365	2.31e-27	2.34e-26		flavodoxin
C4N14_04180	1059.73	2.18374	0.191679	11.3927	4.55e-30	5.14e-29		5-methyltetrahydrofolate--homocysteine methyltransferase
C4N14_07835	10890.3	2.17229	0.212594	10.218	1.65e-24	1.41e-23		tRNA 2-thiocytidine(32) synthetase TtcA
C4N14_00025	44608	2.1704	0.163701	13.2583	4.04e-40	6.18e-39		cell surface protein
C4N14_03560	13833.5	2.1625	0.232428	9.30398	1.35e-20	9.4e-20		CoA-disulfide reductase
C4N14_06320	8730.22	2.14455	0.184214	11.6416	2.53e-31	2.97e-30	murI	glutamate racemase
C4N14_02940	3429.9	2.1391	0.187021	11.4378	2.71e-30	3.07e-29		MarR family transcriptional regulator
C4N14_00030	1164.49	2.13021	0.192259	11.0799	1.57e-28	1.63e-27		ABC transporter ATP-binding protein
C4N14_08940	1712.22	2.12539	0.191341	11.1079	1.15e-28	1.21e-27		methionine ABC transporter ATP-binding protein
C4N14_10305	71422.2	2.11766	0.158974	13.3208	1.75e-40	2.72e-39		citrate-sodium symporter
C4N14_10250	15000.1	2.10815	0.20614	10.2268	1.5e-24	1.3e-23	rpmF	50S ribosomal protein L32
C4N14_04570	40596	2.09881	0.217808	9.63605	5.63e-22	4.25e-21	thyA	thymidylate synthase
C4N14_05575	3830.5	2.08829	0.241349	8.6526	5.03e-18	3.1e-17		phosphatidate cytidylyltransferase
C4N14_05050	49631.7	2.08317	0.170903	12.1892	3.55e-34	4.52e-33		30S ribosomal protein S9
C4N14_02965	3116.82	2.07798	0.161182	12.8922	4.98e-38	7.26e-37		branched chain amino acid aminotransferase
C4N14_02925	6304.42	2.07335	0.154885	13.3865	7.26e-41	1.15e-39		GTP-binding protein
C4N14_01800	641.724	2.06996	0.224854	9.2058	3.39e-20	2.3e-19		inorganic pyrophosphatase
C4N14_09135	10012.9	2.05679	0.163685	12.5655	3.27e-36	4.29e-35		4-hydroxybutyrate CoA-transferase
C4N14_05040	1224.39	2.05464	0.178287	11.5244	9.94e-31	1.15e-29		sodium:alanine symporter family protein
C4N14_06250	65.4971	2.04064	0.465748	4.38142	1.18e-05	2.87e-05		hypothetical protein
C4N14_05580	2930.23	2.02194	0.225755	8.95637	3.36e-19	2.21e-18		CDP-alcohol phosphatidyltransferase family protein
C4N14_09580	3084.46	2.01156	0.166497	12.0817	1.32e-33	1.66e-32		AbrB family transcriptional regulator
C4N14_05750	2802.3	2.00999	0.178923	11.2338	2.78e-29	3.03e-28		hypothetical protein
C4N14_03640	1371.7	2.00842	0.195658	10.2649	1.01e-24	8.81e-24		hypothetical protein
C4N14_08125	89570.5	1.99968	0.180439	11.0823	1.53e-28	1.6e-27		HU family DNA-binding protein
C4N14_00690	25386	1.98802	0.573973	3.46362	0.000532963	0.00106795		50S ribosomal protein L30
C4N14_09950	11838.3	1.96546	0.165459	11.8788	1.53e-32	1.86e-31		rubrerythrin family protein
C4N14_05035	32360.4	1.96097	0.155139	12.6401	1.27e-36	1.73e-35		translation initiation factor IF-3
C4N14_01735	23276.9	1.96074	0.155397	12.6176	1.69e-36	2.29e-35	hrcA	HrcA family transcriptional regulator
C4N14_10810	657.221	1.94823	0.206164	9.44989	3.39e-21	2.45e-20		EamA/RhaT family transporter
C4N14_03605	48093	1.94234	0.156963	12.3745	3.59e-35	4.65e-34		BAX protein
C4N14_02625	18000.9	1.93149	0.156106	12.373	3.66e-35	4.71e-34	nifS	cysteine desulfurase NifS
C4N14_09575	7183.32	1.9283	0.173331	11.1249	9.49e-29	1.01e-27		putative sulfate exporter family transporter
C4N14_00840	45001.6	1.9212	0.151824	12.6541	1.06e-36	1.47e-35	rpsR	30S ribosomal protein S18
C4N14_00635	5760.2	1.91247	0.169017	11.3153	1.1e-29	1.23e-28		hypothetical protein
C4N14_01485	1903.76	1.91171	0.197707	9.6694	4.07e-22	3.09e-21		ethanolamine utilization protein EutJ
C4N14_08905	2038.02	1.89791	0.191404	9.91573	3.56e-23	2.82e-22		MATE family efflux transporter
C4N14_07055	6738.07	1.87389	0.155187	12.075	1.43e-33	1.79e-32		cation-translocating P-type ATPase
C4N14_08600	8438.86	1.87144	0.206489	9.06312	1.27e-19	8.42e-19		tRNA threonylcarbamoyladenosine dehydratase
C4N14_10620	75.1215	1.8658	0.41417	4.50492	6.64e-06	1.67e-05		hypothetical protein
C4N14_05820	32452.6	1.85732	0.208808	8.89487	5.85e-19	3.8e-18		glycosyltransferase family 39 protein
C4N14_03575	11226.1	1.85637	0.174127	10.6611	1.55e-26	1.51e-25		PTS transporter subunit IIC
C4N14_03030	4382.12	1.85284	0.165329	11.207	3.77e-29	4.06e-28		toxin HipA
C4N14_05180	9845.59	1.85255	0.17659	10.4907	9.53e-26	8.91e-25		lactoylglutathione lyase
C4N14_10330	26888.1	1.8499	0.182838	10.1177	4.61e-24	3.86e-23	citF	citrate lyase subunit alpha
C4N14_10310	21438.3	1.83815	0.157806	11.6481	2.35e-31	2.77e-30		oxaloacetate decarboxylase subunit alpha
C4N14_08890	7360.79	1.83712	0.15835	11.6016	4.04e-31	4.69e-30		metal ABC transporter permease
C4N14_06195	16767.8	1.82183	0.180181	10.1111	4.93e-24	4.12e-23		M20 family peptidase
C4N14_01780	5998.56	1.82079	0.161159	11.2981	1.34e-29	1.49e-28		ribonucleotide-diphosphate reductase subunit beta
C4N14_00700	37124.5	1.8048	0.220289	8.19285	2.55e-16	1.45e-15		50S ribosomal protein L18
C4N14_10030	68380.4	1.79838	0.173081	10.3904	2.74e-25	2.52e-24		50S ribosomal protein L19
C4N14_06170	8241.65	1.79825	0.153224	11.7361	8.33e-32	9.93e-31		hypothetical protein
C4N14_03815	7571	1.79176	0.199895	8.9635	3.15e-19	2.08e-18		ketoacyl-ACP synthase III
C4N14_01865	149484	1.79018	0.168497	10.6244	2.3e-26	2.21e-25		50S ribosomal protein L7/L12
C4N14_07745	6041.78	1.77718	0.159693	11.1288	9.09e-29	9.69e-28		TonB-dependent receptor
C4N14_02520	781.895	1.77003	0.212152	8.34322	7.23e-17	4.22e-16		DUF3290 domain-containing protein
C4N14_01290	7442.71	1.76805	0.204421	8.64908	5.19e-18	3.19e-17		multidrug ABC transporter
C4N14_08885	4614.77	1.76379	0.16269	10.8414	2.19e-27	2.23e-26		metal ABC transporter permease
C4N14_03125	113070	1.75102	0.170462	10.2722	9.4e-25	8.24e-24	rpsO	30S ribosomal protein S15
C4N14_00705	49800.6	1.74251	0.226925	7.67882	1.61e-14	8.15e-14		50S ribosomal protein L6
C4N14_06940	1334.26	1.74102	0.190025	9.16206	5.09e-20	3.42e-19		hypothetical protein
C4N14_00715	20587.9	1.73816	0.22079	7.87247	3.48e-15	1.86e-14		30S ribosomal protein S14
C4N14_00845	25008.2	1.73564	0.156954	11.0583	2e-28	2.07e-27	rpsF	30S ribosomal protein S6
C4N14_10315	2904.69	1.73445	0.165771	10.4629	1.28e-25	1.19e-24	citG	triphosphoribosyl-dephospho-CoA synthase CitG
C4N14_10425	73144.7	1.7297	0.156663	11.0409	2.42e-28	2.5e-27		alanine:cation symporter family protein
C4N14_05280	15174.3	1.72271	0.167723	10.2712	9.5e-25	8.3e-24	galE	UDP-glucose 4-epimerase GalE
C4N14_08400	10185	1.72188	0.179353	9.60052	7.95e-22	5.96e-21		type III pantothenate kinase
C4N14_03185	5675.89	1.71538	0.240014	7.14701	8.87e-13	3.99e-12		hypothetical protein
C4N14_05755	21253.2	1.70908	0.152189	11.23	2.91e-29	3.15e-28		AcrB/AcrD/AcrF family protein
C4N14_02165	505.153	1.70603	0.226922	7.51813	5.56e-14	2.74e-13		DUF454 domain-containing protein
C4N14_06570	256300	1.70447	0.155435	10.9658	5.58e-28	5.72e-27	rplU	50S ribosomal protein L21
C4N14_01870	169288	1.69197	0.156193	10.8326	2.41e-27	2.43e-26		50S ribosomal protein L10
C4N14_05420	107.005	1.68639	0.365982	4.60785	4.07e-06	1.05e-05		integrase
C4N14_00710	10397.2	1.68491	0.231032	7.293	3.03e-13	1.41e-12		30S ribosomal protein S8
C4N14_05185	13381.6	1.67931	0.167173	10.0454	9.63e-24	7.94e-23	atpC	ATP synthase F1 subunit epsilon
C4N14_05085	508.538	1.67001	0.226859	7.36143	1.82e-13	8.65e-13		hypothetical protein
C4N14_02735	249.612	1.66957	0.279078	5.98244	2.2e-09	7.78e-09		hypothetical protein
C4N14_02920	18392.7	1.66883	0.161019	10.3641	3.61e-25	3.26e-24	lon	endopeptidase La
C4N14_04145	17548.9	1.66724	0.179256	9.30089	1.39e-20	9.64e-20		radical SAM protein
C4N14_01710	12664.2	1.66461	0.174473	9.54081	1.42e-21	1.05e-20	dnaJ	molecular chaperone DnaJ
C4N14_02950	3756.46	1.66345	0.17345	9.59036	8.78e-22	6.55e-21		ABC transporter ATP-binding protein
C4N14_02930	1141.84	1.66075	0.178661	9.29554	1.46e-20	1.01e-19		hypothetical protein
C4N14_00875	13630.2	1.66074	0.17694	9.38593	6.24e-21	4.45e-20		addiction module toxin RelE
C4N14_01830	238333	1.64642	0.17675	9.315	1.22e-20	8.5e-20		sodium-translocating pyrophosphatase
C4N14_05555	3642.31	1.64287	0.159551	10.2968	7.28e-25	6.44e-24		citrate:H+ symporter
C4N14_08215	4665.65	1.63379	0.16192	10.0901	6.11e-24	5.08e-23		amino acid ABC transporter ATP-binding protein
C4N14_01705	24874.5	1.6293	0.179138	9.09522	9.44e-20	6.29e-19		flavodoxin
C4N14_08965	43373.7	1.62928	0.150467	10.8282	2.53e-27	2.53e-26		FMN-binding protein
C4N14_06560	16999.9	1.62763	0.201906	8.06134	7.55e-16	4.21e-15		50S ribosomal protein L27
C4N14_04510	3447.72	1.62453	0.210057	7.73374	1.04e-14	5.39e-14		competence protein ComE
C4N14_08960	27205.6	1.62429	0.162413	10.001	1.51e-23	1.24e-22		FMN-binding protein
C4N14_06845	6728.58	1.62044	0.15424	10.506	8.11e-26	7.65e-25		alpha/beta hydrolase
C4N14_10400	51481	1.61991	0.165698	9.77626	1.42e-22	1.1e-21	rpsP	30S ribosomal protein S16
C4N14_02945	5634.52	1.6176	0.155957	10.3721	3.32e-25	3.02e-24		glycine/betaine ABC transporter substrate-binding protein
C4N14_04665	4897.51	1.61318	0.156197	10.3279	5.27e-25	4.7e-24	pflA	pyruvate formate lyase-activating protein
C4N14_00695	5379.64	1.6121	0.649584	2.48174	0.0130744	0.0212082		30S ribosomal protein S5
C4N14_06860	8399.59	1.576	0.154827	10.1791	2.46e-24	2.09e-23		MolR family transcriptional regulator
C4N14_05865	25848.9	1.57374	0.17705	8.8887	6.18e-19	4.01e-18		hypothetical protein
C4N14_03415	659.194	1.56898	0.26523	5.91554	3.31e-09	1.15e-08		dephospho-CoA kinase
C4N14_02605	11054.3	1.56795	0.165739	9.46036	3.07e-21	2.23e-20		tyrosine--tRNA ligase
C4N14_05160	33298.9	1.56271	0.159557	9.79405	1.19e-22	9.24e-22	nhaC	Na+/H+ antiporter NhaC
C4N14_00805	640.269	1.56182	0.200231	7.8001	6.19e-15	3.26e-14		ABC transporter permease
C4N14_02935	23592.9	1.55952	0.15673	9.95034	2.51e-23	2.03e-22		valine--tRNA ligase
C4N14_07430	742.436	1.55317	0.219062	7.09009	1.34e-12	5.95e-12		ISL3 family transposase
C4N14_06190	11464.8	1.54893	0.151918	10.1959	2.07e-24	1.77e-23		basic amino acid ABC transporter substrate-binding protein
C4N14_02485	875.236	1.54301	0.208418	7.40345	1.33e-13	6.34e-13		pyridoxamine 5'-phosphate oxidase family protein
C4N14_03180	8662.69	1.54216	0.19213	8.02666	1e-15	5.54e-15		hypothetical protein
C4N14_04495	5550.32	1.54117	0.165281	9.3245	1.12e-20	7.8e-20		sensor histidine kinase
C4N14_04575	2306.56	1.53736	0.209499	7.33828	2.16e-13	1.02e-12		dihydrofolate reductase
C4N14_03595	5448.66	1.53723	0.165887	9.26677	1.92e-20	1.32e-19		ABC transporter permease
C4N14_05095	17999.8	1.53714	0.175061	8.78058	1.63e-18	1.03e-17		DUF1877 domain-containing protein
C4N14_10405	23916.4	1.5367	0.163949	9.37301	7.05e-21	5e-20		signal recognition particle protein
C4N14_01550	1069.19	1.53357	0.186501	8.22289	1.99e-16	1.14e-15		hypothetical protein
C4N14_05560	1739.48	1.53246	0.17741	8.63794	5.72e-18	3.49e-17		isocitrate/isopropylmalate dehydrogenase family protein
C4N14_06540	29705.3	1.52835	0.153819	9.936	2.9e-23	2.33e-22		DUF1846 domain-containing protein
C4N14_04730	534.299	1.52017	0.230507	6.5949	4.26e-11	1.73e-10		ISL3 family transposase
C4N14_06565	60139.8	1.51407	0.151601	9.98722	1.73e-23	1.41e-22		ribosomal-processing cysteine protease Prp
C4N14_05025	49931.8	1.51285	0.151515	9.98478	1.78e-23	1.44e-22		50S ribosomal protein L20
C4N14_10805	5255.39	1.51247	0.157864	9.58088	9.62e-22	7.16e-21		N-acetylmannosamine-6-phosphate 2-epimerase
C4N14_04650	14461.1	1.50997	0.163936	9.2107	3.24e-20	2.21e-19	cadA	heavy metal translocating P-type ATPase
C4N14_00785	86272.1	1.5013	0.152563	9.84048	7.54e-23	5.87e-22		30S ribosomal protein S10
C4N14_04340	3668.27	1.49728	0.172315	8.68918	3.65e-18	2.28e-17		DNA-binding protein
C4N14_10325	16167.4	1.49662	0.180899	8.27321	1.3e-16	7.5e-16	citE	citrate (pro-3S)-lyase subunit beta
C4N14_03390	455.752	1.49557	0.218637	6.84043	7.9e-12	3.37e-11		hypothetical protein
C4N14_02015	43331.2	1.48271	0.172787	8.58116	9.39e-18	5.65e-17		TlpA family protein disulfide reductase
C4N14_04345	2905.71	1.47619	0.171393	8.61286	7.13e-18	4.34e-17		ABC transporter permease
C4N14_07700	2849.55	1.47552	0.169445	8.70797	3.09e-18	1.94e-17		hypothetical protein
C4N14_09075	396.912	1.47402	0.229072	6.43477	1.24e-10	4.79e-10		replication initiation protein
C4N14_03190	784.306	1.46939	0.202695	7.24926	4.19e-13	1.92e-12		ISL3 family transposase
C4N14_01785	12038.4	1.46888	0.156385	9.39269	5.85e-21	4.19e-20		ribonucleoside-diphosphate reductase subunit alpha
C4N14_08865	86673.3	1.46815	0.173015	8.48569	2.14e-17	1.27e-16	groL	chaperonin GroEL
C4N14_04955	1958.43	1.46653	0.172632	8.49515	1.98e-17	1.18e-16	trpB	tryptophan synthase subunit beta
C4N14_02515	1804.34	1.46631	0.169719	8.63963	5.64e-18	3.45e-17		DUF421 domain-containing protein
C4N14_10615	65351	1.45975	0.163223	8.94332	3.78e-19	2.47e-18	rpmB	50S ribosomal protein L28
C4N14_04350	1000.46	1.45738	0.187194	7.78542	6.95e-15	3.64e-14		ABC transporter permease
C4N14_05190	63486.2	1.4492	0.183296	7.90638	2.65e-15	1.44e-14	atpD	ATP synthase subunit beta
C4N14_08935	1102	1.44716	0.216314	6.69008	2.23e-11	9.18e-11		hypothetical protein
C4N14_08810	2293.31	1.44207	0.182751	7.89089	3e-15	1.61e-14		hypothetical protein
C4N14_01595	671.612	1.43669	0.1955	7.34878	2e-13	9.49e-13		EamA/RhaT family transporter
C4N14_02915	4569.46	1.42945	0.158835	8.99963	2.26e-19	1.5e-18		ATP-dependent Clp protease ATP-binding subunit ClpX
C4N14_09295	3210.35	1.42005	0.226471	6.27031	3.6e-10	1.35e-09		hypothetical protein
C4N14_04660	2043.8	1.41778	0.182974	7.74853	9.3e-15	4.82e-14		ArsR family transcriptional regulator
C4N14_09280	6889.1	1.41059	0.164253	8.58789	8.86e-18	5.36e-17		amidohydrolase
C4N14_01580	261.205	1.40639	0.271304	5.1838	2.17e-07	6.32e-07		TetR/AcrR family transcriptional regulator
C4N14_10320	837.943	1.39904	0.214896	6.5103	7.5e-11	2.98e-10	citD	citrate lyase ACP
C4N14_06535	23959.1	1.39857	0.152394	9.17733	4.42e-20	2.98e-19		long-chain fatty acid--CoA ligase
C4N14_01885	34755.9	1.39843	0.168034	8.32231	8.63e-17	5.02e-16	nusG	transcription termination/antitermination factor NusG
C4N14_08860	1257.76	1.39748	0.223494	6.25285	4.03e-10	1.5e-09		co-chaperone GroES
C4N14_05090	19026.7	1.3967	0.180551	7.73572	1.03e-14	5.32e-14		histidine kinase
C4N14_07730	10243.1	1.39396	0.169579	8.22011	2.03e-16	1.16e-15		dihydrolipoamide acyltransferase
C4N14_08210	3349.4	1.39139	0.163789	8.49498	1.98e-17	1.18e-16		amino acid ABC transporter permease
C4N14_10665	23552.9	1.39071	0.158159	8.79312	1.45e-18	9.31e-18		autotransporter domain-containing protein
C4N14_06830	818.129	1.38967	0.203463	6.83008	8.49e-12	3.6e-11		DUF340 domain-containing protein
C4N14_01875	135788	1.38575	0.179652	7.71352	1.22e-14	6.29e-14		50S ribosomal protein L1
C4N14_00780	80210.3	1.38458	0.21119	6.5561	5.52e-11	2.21e-10		50S ribosomal protein L3
C4N14_01890	34212.7	1.37264	0.174851	7.85037	4.15e-15	2.21e-14	secE	preprotein translocase subunit SecE
C4N14_06850	2103.52	1.37105	0.181544	7.55217	4.28e-14	2.12e-13		hypothetical protein
C4N14_02355	2931.74	1.36362	0.167836	8.12473	4.48e-16	2.52e-15		50S ribosomal protein L34
C4N14_07795	10568	1.36113	0.186101	7.31392	2.59e-13	1.22e-12		RNA methyltransferase
C4N14_09070	16240.6	1.35566	0.155015	8.74533	2.22e-18	1.41e-17	typA	translational GTPase TypA
C4N14_10335	2488.72	1.35396	0.191869	7.05667	1.71e-12	7.54e-12		autotransporter
C4N14_10745	561.753	1.3534	0.237017	5.71014	1.13e-08	3.76e-08		MerR family transcriptional regulator
C4N14_01090	1941.06	1.3522	0.185226	7.30026	2.87e-13	1.34e-12		hypothetical protein
C4N14_09795	807.488	1.35134	0.218009	6.19857	5.7e-10	2.1e-09		ISL3 family transposase
C4N14_02900	22198.6	1.34714	0.154555	8.71626	2.88e-18	1.81e-17	recJ	single-stranded-DNA-specific exonuclease RecJ
C4N14_02010	102.049	1.34335	0.383196	3.50566	0.000455481	0.000922316		transcriptional regulator
C4N14_04125	14296.7	1.33858	0.198674	6.73756	1.61e-11	6.7e-11	fabD	[acyl-carrier-protein] S-malonyltransferase
C4N14_06325	3040.36	1.33263	0.160983	8.27807	1.25e-16	7.23e-16		hypothetical protein
C4N14_07040	40228.7	1.33014	0.15525	8.56776	1.06e-17	6.33e-17		NCS2 family permease
C4N14_06835	2260.65	1.32424	0.173078	7.6511	1.99e-14	1e-13		DUF3100 domain-containing protein
C4N14_07695	2543.09	1.32325	0.211859	6.24589	4.21e-10	1.56e-09		hypothetical protein
C4N14_02730	803.962	1.31212	0.19863	6.60583	3.95e-11	1.61e-10		hypothetical protein
C4N14_00065	3967.27	1.29855	0.181723	7.14578	8.95e-13	4.01e-12		riboflavin synthase
C4N14_08710	552.667	1.29769	0.209565	6.19232	5.93e-10	2.19e-09		hypothetical protein
C4N14_07190	27065.9	1.28933	0.166283	7.75384	8.92e-15	4.64e-14		ribonuclease HI
C4N14_00040	1220.28	1.28798	0.177139	7.27098	3.57e-13	1.65e-12		ABC transporter permease
C4N14_09355	4696.91	1.28049	0.170558	7.50767	6.02e-14	2.96e-13		hypothetical protein
C4N14_07840	25511.5	1.2803	0.172465	7.42353	1.14e-13	5.47e-13		long-chain fatty acid--CoA ligase
C4N14_10410	507.312	1.27579	0.242128	5.26906	1.37e-07	4.07e-07		hypothetical protein
C4N14_05360	12972.2	1.26871	0.165218	7.679	1.6e-14	8.15e-14		EamA/RhaT family transporter
C4N14_00720	27226.5	1.26703	0.176963	7.15984	8.08e-13	3.65e-12		50S ribosomal protein L5
C4N14_09360	30739.9	1.26429	0.170778	7.40309	1.33e-13	6.34e-13		hypothetical protein
C4N14_00800	380.219	1.26426	0.224845	5.62282	1.88e-08	6.09e-08		ABC transporter ATP-binding protein
C4N14_09880	2695.21	1.26337	0.169743	7.44282	9.86e-14	4.79e-13		copper homeostasis protein CutC
C4N14_03655	55829.1	1.25901	0.166926	7.54232	4.62e-14	2.28e-13		30S ribosomal protein S20
C4N14_08330	19787.6	1.25604	0.157884	7.95549	1.78e-15	9.71e-15		aspartate--ammonia ligase
C4N14_04505	35407.6	1.25574	0.164434	7.63672	2.23e-14	1.12e-13		MFS transporter
C4N14_09570	1196.69	1.25243	0.221288	5.6597	1.52e-08	4.96e-08		hypothetical protein
C4N14_05145	797.857	1.24945	0.201981	6.18596	6.17e-10	2.27e-09		D-tyrosyl-tRNA(Tyr) deacylase
C4N14_06725	22384.1	1.24801	0.166383	7.50083	6.34e-14	3.11e-13		DJ-1 family protein
C4N14_07575	12254.7	1.24608	0.154315	8.07488	6.75e-16	3.78e-15		protease
C4N14_09065	3745.44	1.24292	0.164794	7.54227	4.62e-14	2.28e-13	truB	tRNA pseudouridine(55) synthase TruB
C4N14_01900	55767.7	1.2402	0.159096	7.79533	6.42e-15	3.38e-14	rpmG	50S ribosomal protein L33
C4N14_00725	9797.94	1.23871	0.218402	5.67171	1.41e-08	4.64e-08		50S ribosomal protein L24
C4N14_02910	1546.42	1.23497	0.170859	7.22803	4.9e-13	2.24e-12	clpP	ATP-dependent Clp protease proteolytic subunit
C4N14_00880	1315.72	1.23386	0.228423	5.40166	6.6e-08	2.01e-07		transcriptional regulator
C4N14_04645	25512.6	1.23354	0.150588	8.19147	2.58e-16	1.46e-15		YfcC family protein
C4N14_05030	2932.48	1.23159	0.20087	6.13128	8.72e-10	3.17e-09		50S ribosomal protein L35
C4N14_09815	26368.6	1.22923	0.160249	7.67079	1.71e-14	8.66e-14		50S ribosomal protein L31
C4N14_10125	2336.08	1.22646	0.189167	6.48348	8.96e-11	3.54e-10	alr	alanine racemase
C4N14_04430	201.325	1.2246	0.275213	4.44963	8.6e-06	2.14e-05		hypothetical protein
C4N14_01880	81678.8	1.22329	0.18905	6.47073	9.75e-11	3.81e-10	rplK	50S ribosomal protein L11
C4N14_02045	10387.7	1.21702	0.170042	7.15718	8.24e-13	3.72e-12		adenine phosphoribosyltransferase
C4N14_00070	14200.8	1.21316	0.154915	7.8311	4.84e-15	2.56e-14		bifunctional 3,4-dihydroxy-2-butanone-4-phosphate synthase/GTP cyclohydrolase II
C4N14_03930	9714.42	1.21065	0.167849	7.21276	5.48e-13	2.49e-12	dnaB	replicative DNA helicase
C4N14_06315	1900.27	1.21005	0.212801	5.68629	1.3e-08	4.28e-08		ISL3 family transposase
C4N14_02195	85639.9	1.20879	0.172394	7.01178	2.35e-12	1.03e-11		tripartite tricarboxylate transporter permease
C4N14_08485	5231.48	1.20728	0.178516	6.76289	1.35e-11	5.63e-11		XRE family transcriptional regulator
C4N14_09455	2709.74	1.20283	0.215904	5.57114	2.53e-08	8.1e-08		helix-turn-helix domain-containing protein
C4N14_03880	4043.08	1.20145	0.17576	6.83571	8.16e-12	3.47e-11		nucleotide-binding protein
C4N14_09410	19643.4	1.19839	0.157812	7.59375	3.11e-14	1.55e-13		adenine nucleotide alpha hydrolase
C4N14_05285	677.758	1.19725	0.196122	6.10461	1.03e-09	3.72e-09		hypothetical protein
C4N14_03920	2347.46	1.19343	0.163034	7.32014	2.48e-13	1.17e-12		hypothetical protein
C4N14_03660	448.311	1.19205	0.227457	5.24075	1.6e-07	4.71e-07		hypothetical protein
C4N14_01845	3661.94	1.19096	0.21559	5.52418	3.31e-08	1.04e-07		guanylate kinase
C4N14_04185	44293.3	1.18967	0.154823	7.68407	1.54e-14	7.86e-14		N-acetylmuramoyl-L-alanine amidase
C4N14_02025	4060.92	1.18855	0.160052	7.42604	1.12e-13	5.38e-13		sodium:alanine symporter family protein
C4N14_04555	1994.35	1.18479	0.188625	6.28121	3.36e-10	1.26e-09		ABC transporter permease
C4N14_04655	516.331	1.18469	0.220269	5.37836	7.52e-08	2.27e-07		heavy metal transporter
C4N14_03945	6836.06	1.17741	0.154294	7.63098	2.33e-14	1.17e-13		putative manganese-dependent inorganic diphosphatase
C4N14_00810	1623.59	1.17422	0.184002	6.38154	1.75e-10	6.71e-10		ABC transporter permease
C4N14_03600	131.868	1.16504	0.316601	3.67984	0.000233382	0.000489963		hypothetical protein
C4N14_08520	14571.3	1.16181	0.159981	7.26216	3.81e-13	1.76e-12		imidazolonepropionase
C4N14_10790	11188.4	1.15455	0.164487	7.01914	2.23e-12	9.82e-12		C4-dicarboxylate ABC transporter permease
C4N14_00100	2647.34	1.15141	0.178178	6.46217	1.03e-10	4.02e-10		autotransporter
C4N14_10740	12584.2	1.14872	0.164589	6.97931	2.97e-12	1.29e-11		1-deoxy-D-xylulose-5-phosphate synthase
C4N14_06840	1239.5	1.1484	0.21197	5.41774	6.04e-08	1.85e-07		amidohydrolase
C4N14_08300	2225.58	1.14735	0.178506	6.4275	1.3e-10	5.01e-10		tRNA1(Val) (adenine(37)-N6)-methyltransferase
C4N14_00765	61550.9	1.14312	0.193182	5.91731	3.27e-09	1.14e-08		50S ribosomal protein L2
C4N14_03645	503.623	1.14267	0.211632	5.39933	6.69e-08	2.03e-07		acyl-CoA thioesterase
C4N14_02960	244.891	1.14133	0.29049	3.92899	8.53e-05	0.000187469		IS110 family transposase
C4N14_04590	435.094	1.13984	0.224037	5.08773	3.62e-07	1.03e-06		copper chaperone
C4N14_00770	10347.4	1.13009	0.153836	7.34606	2.04e-13	9.67e-13		50S ribosomal protein L23
C4N14_03280	1355.19	1.12983	0.17666	6.39552	1.6e-10	6.14e-10		hypothetical protein
C4N14_04020	240.297	1.12153	0.259124	4.32815	1.5e-05	3.59e-05		FAD-dependent oxidoreductase
C4N14_00380	1067.36	1.12137	0.178379	6.28645	3.25e-10	1.22e-09		DNA mismatch repair protein MutS
C4N14_05195	15902.4	1.12125	0.154511	7.25676	3.96e-13	1.82e-12	atpG	ATP synthase F1 subunit gamma
C4N14_04190	9502.99	1.11295	0.156533	7.10999	1.16e-12	5.17e-12		N-acetyltransferase
C4N14_01725	112677	1.11007	0.168455	6.58972	4.41e-11	1.78e-10		molecular chaperone DnaK
C4N14_07510	2637.56	1.10676	0.170197	6.50282	7.88e-11	3.12e-10	aroA	3-phosphoshikimate 1-carboxyvinyltransferase
C4N14_02630	15014	1.10628	0.176299	6.27505	3.5e-10	1.31e-09	nifU	Fe-S cluster assembly scaffold protein NifU
C4N14_02905	7581.3	1.1059	0.181167	6.10434	1.03e-09	3.72e-09	tig	trigger factor
C4N14_09275	5724.58	1.09955	0.156613	7.02083	2.21e-12	9.72e-12		aminobenzoyl-glutamate transporter
C4N14_10645	15703.5	1.09937	0.169832	6.47327	9.59e-11	3.76e-10		glycoprotein
C4N14_03935	13442.4	1.09764	0.161227	6.80801	9.9e-12	4.18e-11		U32 family peptidase
C4N14_00835	4418.42	1.09588	0.156459	7.00429	2.48e-12	1.08e-11		M48 family peptidase
C4N14_01135	253.131	1.09117	0.251974	4.3305	1.49e-05	3.56e-05		plasmid mobilization relaxosome protein MobC
C4N14_04490	3129.69	1.09083	0.204135	5.34367	9.11e-08	2.74e-07		DNA-binding response regulator
C4N14_05970	469.194	1.09008	0.235012	4.63839	3.51e-06	9.11e-06		flavodoxin family protein
C4N14_05355	7895.64	1.07952	0.155274	6.95232	3.59e-12	1.55e-11		MipA/OmpV family protein
C4N14_05170	12277.5	1.07275	0.165764	6.47157	9.7e-11	3.8e-10		EamA/RhaT family transporter
C4N14_03010	899.282	1.07027	0.187656	5.70333	1.17e-08	3.9e-08		energy-coupling factor transporter ATPase
C4N14_05860	19554.5	1.06913	0.160569	6.65842	2.77e-11	1.14e-10		diguanylate cyclase
C4N14_02540	141.887	1.06639	0.320832	3.32381	0.000887951	0.00171422		DUF896 domain-containing protein
C4N14_07160	80028	1.06373	0.1681	6.32794	2.48e-10	9.4e-10		hypothetical protein
C4N14_00050	18758.4	1.06321	0.155579	6.83393	8.26e-12	3.51e-11	nikA	nickel ABC transporter, nickel/metallophore periplasmic binding protein
C4N14_07110	10007.5	1.06214	0.164179	6.46938	9.84e-11	3.84e-10	hprK	HPr kinase/phosphorylase
C4N14_08325	14474.6	1.0621	0.1516	7.00591	2.45e-12	1.07e-11		elongation factor 4
C4N14_01715	2303.53	1.05963	0.21022	5.04058	4.64e-07	1.31e-06		methylated-DNA--[protein]-cysteine S-methyltransferase
C4N14_07075	4948.75	1.05875	0.178946	5.91661	3.29e-09	1.15e-08		IS1182-like element ISFnu1 family transposase
C4N14_00440	846.776	1.05866	0.203622	5.19912	2e-07	5.85e-07		GIY-YIG nuclease family protein
C4N14_07965	21935.7	1.05565	0.186621	5.65668	1.54e-08	5.03e-08		DUF2335 domain-containing protein
C4N14_06450	39056.7	1.05293	0.175215	6.00937	1.86e-09	6.61e-09		2-hydroxyglutaryl-CoA dehydratase
C4N14_08470	1141.87	1.05227	0.181802	5.78799	7.12e-09	2.4e-08		NUDIX hydrolase
C4N14_10795	1776.94	1.05004	0.200998	5.22413	1.75e-07	5.13e-07		ROK family protein
C4N14_04120	7987.51	1.04855	0.170145	6.16268	7.15e-10	2.61e-09		3-oxoacyl-ACP synthase III
C4N14_05975	367.86	1.04768	0.230208	4.551	5.34e-06	1.36e-05		transcriptional regulator
C4N14_04355	1415.44	1.04754	0.178004	5.88489	3.98e-09	1.38e-08		ABC transporter ATP-binding protein
C4N14_09725	37189.5	1.04292	0.175407	5.94574	2.75e-09	9.67e-09		arginase
C4N14_02530	17351.4	1.03934	0.159339	6.52282	6.9e-11	2.75e-10	rnmV	ribonuclease M5
C4N14_02020	13871.3	1.03255	0.175459	5.88487	3.98e-09	1.38e-08		HD domain-containing protein
C4N14_05505	4961.79	1.03149	0.163881	6.29412	3.09e-10	1.16e-09		DNA primase
C4N14_07915	5233.48	1.02837	0.187871	5.47378	4.41e-08	1.37e-07		alpha/beta hydrolase
C4N14_06185	1829.62	1.02762	0.181755	5.6539	1.57e-08	5.1e-08		hypothetical protein
C4N14_00045	1446.72	1.02715	0.183478	5.59824	2.17e-08	6.97e-08		ABC transporter permease
C4N14_02070	457.067	1.02212	0.215815	4.73608	2.18e-06	5.82e-06		ABC transporter substrate-binding protein
C4N14_08465	3929.09	1.0221	0.157802	6.47711	9.35e-11	3.68e-10		DUF1576 domain-containing protein
C4N14_10480	6664.21	1.02134	0.15495	6.59143	4.36e-11	1.76e-10		C4-dicarboxylate ABC transporter permease
C4N14_00750	32784.7	1.02063	0.207601	4.91629	8.82e-07	2.45e-06		30S ribosomal protein S3
C4N14_10545	28153.4	1.02022	0.150361	6.7851	1.16e-11	4.87e-11		FprA family A-type flavoprotein
C4N14_03035	202.637	1.01665	0.296428	3.42969	0.000604272	0.00119946		XRE family transcriptional regulator
C4N14_02600	11399.4	1.01624	0.16489	6.16311	7.13e-10	2.61e-09	brnQ	branched-chain amino acid transport system II carrier protein
C4N14_04370	9574.81	1.01255	0.22593	4.48168	7.41e-06	1.86e-05		transcription antiterminator
C4N14_08525	11989.9	1.01219	0.154145	6.56649	5.15e-11	2.08e-10		formiminotetrahydrofolate cyclodeaminase
C4N14_03385	129.532	1.01205	0.337787	2.99611	0.00273446	0.00489838		hypothetical protein
C4N14_08480	1113.84	1.01155	0.182419	5.54519	2.94e-08	9.31e-08		alanine:cation symporter family protein
C4N14_06135	753.913	1.00956	0.220124	4.58635	4.51e-06	1.16e-05		DNA polymerase IV
C4N14_07465	952.401	1.00937	0.185053	5.45448	4.91e-08	1.52e-07		sensor histidine kinase
C4N14_09720	17194.4	1.00882	0.179674	5.61471	1.97e-08	6.37e-08	gmhA	phosphoheptose isomerase
C4N14_03590	6208.16	1.00755	0.160971	6.25917	3.87e-10	1.44e-09		ABC transporter
C4N14_02580	17869.3	1.00369	0.17628	5.69371	1.24e-08	4.1e-08		hypothetical protein
C4N14_08880	2207.47	1.00342	0.171911	5.83684	5.32e-09	1.82e-08		ATP-binding protein
C4N14_10110	5122.32	-1.00306	0.187701	-5.34392	9.1e-08	2.74e-07		acetyl-CoA carboxylase carboxyltransferase subunit alpha
C4N14_03090	93987.2	-1.00328	0.171307	-5.85664	4.72e-09	1.62e-08		YARHG domain-containing protein
C4N14_00520	89302.3	-1.00404	0.173275	-5.79451	6.85e-09	2.32e-08		electron transport complex subunit RsxA
C4N14_03065	25148.9	-1.00519	0.156494	-6.4232	1.33e-10	5.13e-10	glmU	bifunctional N-acetylglucosamine-1-phosphate uridyltransferase/glucosamine-1-phosphate acetyltransferase
C4N14_03795	8503.22	-1.0085	0.152767	-6.60158	4.07e-11	1.65e-10		MutL protein
C4N14_03240	1819.14	-1.00921	0.168214	-5.99955	1.98e-09	7.01e-09		tetratricopeptide repeat protein
C4N14_07295	2052.27	-1.01121	0.207639	-4.87003	1.12e-06	3.05e-06		DUF4299 domain-containing protein
C4N14_03545	44908.9	-1.0115	0.158162	-6.39533	1.6e-10	6.14e-10		leucyl aminopeptidase
C4N14_06995	1156.51	-1.01889	0.17947	-5.67723	1.37e-08	4.5e-08		TetR/AcrR family transcriptional regulator
C4N14_06660	113.851	-1.02117	0.366273	-2.788	0.00530344	0.00915852		CopG family transcriptional regulator
C4N14_10875	995.164	-1.02167	0.184073	-5.55037	2.85e-08	9.07e-08		transcriptional regulator NrdR
C4N14_02650	4953.9	-1.023	0.171027	-5.98152	2.21e-09	7.81e-09		hypothetical protein
C4N14_02990	20435.7	-1.02336	0.179146	-5.71244	1.11e-08	3.72e-08		ABC transporter substrate-binding protein
C4N14_03225	7299.7	-1.02527	0.155159	-6.60787	3.9e-11	1.59e-10		ABC transporter ATP-binding protein
C4N14_01630	12027.7	-1.03945	0.151884	-6.8437	7.72e-12	3.3e-11		ABC transporter substrate-binding protein
C4N14_03220	6784.64	-1.04665	0.154568	-6.77149	1.27e-11	5.32e-11		iron ABC transporter permease
C4N14_08140	28061.3	-1.05064	0.15905	-6.60571	3.96e-11	1.61e-10		FMN-binding protein
C4N14_08000	9427.02	-1.05415	0.160667	-6.56105	5.34e-11	2.15e-10		hypothetical protein
C4N14_00290	244.847	-1.0639	0.25306	-4.20414	2.62e-05	6.12e-05		hypothetical protein
C4N14_04195	109.998	-1.06518	0.340912	-3.12449	0.00178114	0.00329691		hypothetical protein
C4N14_06760	739626	-1.06678	0.196266	-5.4354	5.47e-08	1.68e-07		DNA starvation/stationary phase protection protein
C4N14_04705	139.818	-1.06824	0.31902	-3.34851	0.000812487	0.00158154		transposase
C4N14_02250	498.418	-1.07121	0.249256	-4.29764	1.73e-05	4.09e-05		hypothetical protein
C4N14_01100	526.178	-1.07214	0.211421	-5.07113	3.95e-07	1.13e-06		IS110 family transposase
C4N14_02245	70.3149	-1.07364	0.403406	-2.66144	0.00778078	0.0130836		hypothetical protein
C4N14_02440	1887.61	-1.07411	0.17145	-6.26482	3.73e-10	1.39e-09		transcription-repair coupling factor
C4N14_03230	1982.64	-1.07951	0.183512	-5.88248	4.04e-09	1.39e-08		sugar phosphate isomerase/epimerase
C4N14_06745	3374.28	-1.08706	0.163732	-6.63928	3.15e-11	1.29e-10		hypothetical protein
C4N14_04965	291.835	-1.09058	0.243459	-4.47951	7.48e-06	1.87e-05		DUF4299 domain-containing protein
C4N14_08060	7480.48	-1.09663	0.156878	-6.99035	2.74e-12	1.19e-11	brxC	BREX system P-loop protein BrxC
C4N14_05650	49254.5	-1.0991	0.162236	-6.7747	1.25e-11	5.22e-11		cell surface protein
C4N14_06260	94017.3	-1.10385	0.16461	-6.70584	2e-11	8.29e-11	pta	phosphate acetyltransferase
C4N14_01475	43602.4	-1.10536	0.151852	-7.27916	3.36e-13	1.56e-12		bifunctional 4-hydroxy-3-methylbut-2-enyl diphosphate reductase/30S ribosomal protein S1
C4N14_04110	15.8292	-1.10928	0.838141	-1.3235	0.18567	0.24087		hypothetical protein
C4N14_08675	695.21	-1.10976	0.223387	-4.96789	6.77e-07	1.9e-06		hypothetical protein
C4N14_06600	3760.18	-1.10996	0.17531	-6.33138	2.43e-10	9.23e-10		diguanylate phosphodiesterase
C4N14_06465	3622.86	-1.1101	0.159439	-6.96257	3.34e-12	1.45e-11	phnC	phosphonates import ATP-binding protein PhnC
C4N14_08655	1581.23	-1.11266	0.201103	-5.53279	3.15e-08	9.92e-08		NADH oxidase
C4N14_03525	41348.9	-1.11378	0.16374	-6.80216	1.03e-11	4.34e-11		OmpH family outer membrane protein
C4N14_00180	3253.9	-1.11992	0.161763	-6.92326	4.41e-12	1.89e-11		adhesion protein FadA
C4N14_02270	405.903	-1.12101	0.246069	-4.55567	5.22e-06	1.33e-05		hypothetical protein
C4N14_06790	1857.93	-1.12242	0.183115	-6.12958	8.81e-10	3.2e-09		hypothetical protein
C4N14_06230	2519.32	-1.12266	0.176063	-6.37647	1.81e-10	6.92e-10		CRISPR-associated helicase/endonuclease Cas3
C4N14_02700	437.364	-1.12299	0.22993	-4.88404	1.04e-06	2.87e-06		hemolysin activator protein precursor
C4N14_03215	14102.8	-1.12505	0.15493	-7.26168	3.82e-13	1.76e-12		ABC transporter substrate-binding protein
C4N14_03435	688.041	-1.1255	0.245866	-4.5777	4.7e-06	1.2e-05		MerR family transcriptional regulator
C4N14_07265	1481.73	-1.12673	0.177584	-6.34477	2.23e-10	8.49e-10		bifunctional phosphoribosylaminoimidazolecarboxamide formyltransferase/IMP cyclohydrolase PurH
C4N14_00825	2811.57	-1.12971	0.170041	-6.64377	3.06e-11	1.25e-10		9-O-acetyl-N-acetylneuraminate esterase
C4N14_08545	29627.1	-1.12982	0.223572	-5.05349	4.34e-07	1.23e-06		cell surface protein
C4N14_03515	8838.21	-1.13281	0.16912	-6.69822	2.11e-11	8.7e-11		UbiD family decarboxylase
C4N14_09900	13084.5	-1.13297	0.151854	-7.46089	8.59e-14	4.18e-13		hypothetical protein
C4N14_03875	30426.9	-1.1348	0.17616	-6.44185	1.18e-10	4.59e-10		aquaporin family protein
C4N14_09375	1453.11	-1.13668	0.210054	-5.41138	6.25e-08	1.91e-07		hypothetical protein
C4N14_05675	1969.45	-1.13939	0.191052	-5.96376	2.46e-09	8.68e-09		hypothetical protein
C4N14_10210	8618.11	-1.14746	0.160498	-7.14938	8.72e-13	3.93e-12		DUF2318 domain-containing protein
C4N14_00365	4938.06	-1.15073	0.176121	-6.53373	6.42e-11	2.56e-10		hypothetical protein
C4N14_03350	1492.63	-1.1622	0.186708	-6.22472	4.82e-10	1.79e-09		hypothetical protein
C4N14_10655	2818.94	-1.16326	0.163862	-7.09904	1.26e-12	5.59e-12		DUF1016 domain-containing protein
C4N14_03865	2795.12	-1.17611	0.175196	-6.7131	1.91e-11	7.91e-11	dhaK	dihydroxyacetone kinase subunit DhaK
C4N14_01295	1312.49	-1.17886	0.187189	-6.2977	3.02e-10	1.14e-09		transporter
C4N14_07660	418.125	-1.17931	0.252136	-4.67728	2.91e-06	7.65e-06		5-formyltetrahydrofolate cyclo-ligase
C4N14_08645	6778.02	-1.17996	0.16387	-7.20059	6e-13	2.72e-12		phosphatidylinositol-4-phosphate 5-kinase
C4N14_00175	2708.44	-1.19225	0.175483	-6.79412	1.09e-11	4.58e-11		hypothetical protein
C4N14_05385	32353.7	-1.19374	0.161142	-7.40801	1.28e-13	6.14e-13		peptide ABC transporter ATP-binding protein
C4N14_01285	2342.41	-1.20042	0.168592	-7.12027	1.08e-12	4.81e-12		hypothetical protein
C4N14_09340	3876.37	-1.2103	0.174014	-6.95522	3.52e-12	1.52e-11	recQ	DNA helicase RecQ
C4N14_08615	8807.65	-1.21111	0.165713	-7.30848	2.7e-13	1.27e-12		TIR domain-containing protein
C4N14_04975	149.37	-1.22069	0.323564	-3.77265	0.000161523	0.000344236		WYL domain-containing protein
C4N14_09395	620.05	-1.22096	0.273772	-4.45977	8.2e-06	2.05e-05		hypothetical protein
C4N14_10650	893.955	-1.23063	0.188029	-6.54485	5.96e-11	2.38e-10		CBS domain-containing protein
C4N14_01345	385.933	-1.23242	0.222654	-5.53514	3.11e-08	9.82e-08		sulfur carrier protein ThiS adenylyltransferase ThiF
C4N14_01575	6739.8	-1.2333	0.154914	-7.96114	1.7e-15	9.3e-15	gltS	sodium/glutamate symporter
C4N14_05110	24704.1	-1.23904	0.179897	-6.88752	5.68e-12	2.43e-11		peptidylprolyl isomerase
C4N14_04700	3972.06	-1.24137	0.163972	-7.5706	3.71e-14	1.85e-13	recN	DNA repair protein RecN
C4N14_01655	444.689	-1.24914	0.222832	-5.60575	2.07e-08	6.69e-08		ShlB/FhaC/HecB family hemolysin secretion/activation protein
C4N14_01320	87.4728	-1.25272	0.369766	-3.38788	0.000704353	0.0013851		hypothetical protein
C4N14_08650	8610.71	-1.25968	0.152474	-8.26163	1.44e-16	8.25e-16		HicB family protein
C4N14_09165	12153.6	-1.26649	0.161459	-7.84402	4.36e-15	2.32e-14		ABC transporter ATP-binding protein
C4N14_03170	6145.6	-1.26736	0.158758	-7.98299	1.43e-15	7.81e-15		hypothetical protein
C4N14_00295	2230.48	-1.27045	0.182952	-6.94418	3.81e-12	1.64e-11		RloB domain-containing protein
C4N14_08800	146273	-1.27193	0.160982	-7.90107	2.77e-15	1.49e-14	panF	sodium/panthothenate symporter
C4N14_08365	4519.17	-1.27441	0.158273	-8.05202	8.14e-16	4.53e-15		iron ABC transporter permease
C4N14_01340	533.772	-1.28311	0.207695	-6.17783	6.5e-10	2.39e-09		thiazole synthase
C4N14_10560	57937.9	-1.2886	0.173229	-7.43868	1.02e-13	4.93e-13		serine protease
C4N14_05330	322.063	-1.2917	0.242507	-5.32643	1e-07	3.01e-07		DUF1311 domain-containing protein
C4N14_10880	851.633	-1.29239	0.209929	-6.1563	7.45e-10	2.72e-09		PTS sugar transporter subunit IIA
C4N14_04280	648.276	-1.2972	0.240335	-5.39746	6.76e-08	2.05e-07		hypothetical protein
C4N14_04615	74.7265	-1.29973	0.404277	-3.21496	0.00130465	0.00244275		hypothetical protein
C4N14_06235	350.594	-1.30724	0.252595	-5.17525	2.28e-07	6.59e-07	cas4	CRISPR-associated protein Cas4
C4N14_04065	2439.21	-1.30847	0.163124	-8.02134	1.05e-15	5.75e-15		hemolysin
C4N14_01095	335.125	-1.32287	0.781729	-1.69224	0.0906009	0.126805		replication initiation protein
C4N14_03210	1123.16	-1.32418	0.195541	-6.77189	1.27e-11	5.32e-11		hypothetical protein
C4N14_00305	82885.2	-1.32433	0.157744	-8.39543	4.64e-17	2.73e-16		autotransporter domain-containing protein
C4N14_07260	893.145	-1.32698	0.190361	-6.97086	3.15e-12	1.37e-11		hypothetical protein
C4N14_01335	900.362	-1.3282	0.182349	-7.28383	3.24e-13	1.51e-12	thiH	2-iminoacetate synthase ThiH
C4N14_07485	4496.75	-1.32948	0.177687	-7.48214	7.31e-14	3.57e-13		succinylglutamate desuccinylase
C4N14_04985	2325.7	-1.33381	0.166223	-8.02422	1.02e-15	5.63e-15		haloacid dehalogenase-like hydrolase
C4N14_00480	223.394	-1.33408	0.266265	-5.01034	5.43e-07	1.53e-06		DUF3870 domain-containing protein
C4N14_08350	1861.63	-1.33992	0.172296	-7.77684	7.44e-15	3.89e-14		flavodoxin
C4N14_00490	2575.48	-1.34182	0.170646	-7.86317	3.75e-15	2e-14		DUF819 domain-containing protein
C4N14_00300	5761.68	-1.34194	0.173734	-7.72409	1.13e-14	5.8e-14		transporter
C4N14_00485	611.341	-1.34264	0.19672	-6.82515	8.78e-12	3.72e-11		serine hydrolase
C4N14_07480	3508.23	-1.34485	0.171812	-7.82744	4.98e-15	2.63e-14		C4-dicarboxylate ABC transporter permease
C4N14_08355	929.009	-1.34976	0.185351	-7.28218	3.28e-13	1.52e-12		coproporphyrinogen III oxidase family protein
C4N14_04780	815.197	-1.35688	0.210709	-6.43956	1.2e-10	4.65e-10		KH domain-containing protein
C4N14_02155	2544.38	-1.35903	0.263609	-5.15546	2.53e-07	7.3e-07		hypothetical protein
C4N14_00005	1499.45	-1.36097	0.193976	-7.01618	2.28e-12	1e-11		hypothetical protein
C4N14_10540	35850.7	-1.36419	0.157527	-8.66002	4.72e-18	2.92e-17	nhaC	Na+/H+ antiporter NhaC
C4N14_03780	210218	-1.37738	0.15892	-8.66715	4.43e-18	2.75e-17		CoA transferase subunit A
C4N14_03785	79166.5	-1.37798	0.156843	-8.78572	1.55e-18	9.91e-18		CoA transferase subunit B
C4N14_10105	4559.08	-1.38585	0.194383	-7.12946	1.01e-12	4.51e-12	pfkA	6-phosphofructokinase
C4N14_05665	2169.66	-1.38959	0.170062	-8.1711	3.06e-16	1.73e-15		hypothetical protein
C4N14_08345	923.834	-1.39999	0.184911	-7.5712	3.7e-14	1.84e-13		type II toxin-antitoxin system RelB/DinJ family antitoxin
C4N14_02835	6044.74	-1.40212	0.16938	-8.27796	1.25e-16	7.23e-16		haloacid dehalogenase-like hydrolase
C4N14_10185	5517.32	-1.40697	0.182684	-7.70168	1.34e-14	6.88e-14		DUF4418 domain-containing protein
C4N14_07250	797.944	-1.41413	0.190285	-7.43162	1.07e-13	5.18e-13		phosphoribosylglycinamide formyltransferase
C4N14_00330	1027.3	-1.41448	0.256576	-5.51292	3.53e-08	1.1e-07		DUF2262 domain-containing protein
C4N14_05670	2379.96	-1.41555	0.164579	-8.60107	7.9e-18	4.79e-17		hypothetical protein
C4N14_03855	1651.46	-1.41896	0.189226	-7.49875	6.44e-14	3.15e-13		diguanylate cyclase
C4N14_08620	7504.72	-1.42677	0.212986	-6.69887	2.1e-11	8.68e-11		hypothetical protein
C4N14_01325	1490.98	-1.45539	0.187386	-7.76682	8.05e-15	4.2e-14		pyruvate:ferredoxin (flavodoxin) oxidoreductase
C4N14_07255	400.626	-1.45832	0.225039	-6.48032	9.15e-11	3.61e-10		class I SAM-dependent methyltransferase
C4N14_07245	618.605	-1.46586	0.202569	-7.23638	4.61e-13	2.11e-12		phosphoribosylformylglycinamidine cyclo-ligase
C4N14_08360	1244.4	-1.47003	0.185966	-7.90484	2.68e-15	1.45e-14		ABC transporter ATP-binding protein
C4N14_00085	848.494	-1.47295	0.193781	-7.60112	2.94e-14	1.47e-13		toxin-antitoxin system YwqK family antitoxin
C4N14_03165	4589.29	-1.47555	0.158022	-9.33765	9.85e-21	6.91e-20		hypothetical protein
C4N14_00475	2203.31	-1.47761	0.167482	-8.82248	1.12e-18	7.19e-18		copper amine oxidase
C4N14_07045	188481	-1.48009	0.166676	-8.88004	6.68e-19	4.32e-18		HU family DNA-binding protein
C4N14_07235	251.156	-1.4897	0.268825	-5.54152	3e-08	9.49e-08		phosphoribosylaminoimidazolesuccinocarboxamide synthase
C4N14_03520	64989.1	-1.49013	0.153035	-9.73718	2.09e-22	1.61e-21		outer membrane protein assembly factor
C4N14_07475	696.032	-1.49212	0.229362	-6.50549	7.74e-11	3.07e-10		hypothetical protein
C4N14_02840	21260.6	-1.49947	0.15816	-9.48072	2.53e-21	1.85e-20		butanol dehydrogenase
C4N14_05380	74960.4	-1.50224	0.173535	-8.65668	4.86e-18	3e-17		ABC transporter ATP-binding protein
C4N14_02275	462.341	-1.50512	0.212541	-7.08156	1.43e-12	6.31e-12		DNA replication protein
C4N14_03205	24777.6	-1.50521	0.15977	-9.42116	4.46e-21	3.22e-20		TonB-dependent receptor
C4N14_03860	2338.62	-1.50544	0.202665	-7.4282	1.1e-13	5.31e-13	dhaL	dihydroxyacetone kinase subunit L
C4N14_06210	2836.6	-1.51779	0.162062	-9.36547	7.57e-21	5.35e-20	cas6	CRISPR-associated endoribonuclease Cas6
C4N14_03235	348.779	-1.51828	0.249294	-6.09033	1.13e-09	4.05e-09		hypothetical protein
C4N14_09405	29407	-1.51915	0.181947	-8.34942	6.86e-17	4.01e-16		type II toxin-antitoxin system HicA family toxin
C4N14_05840	199431	-1.51947	0.154531	-9.83276	8.14e-23	6.32e-22		C4-dicarboxylate ABC transporter
C4N14_08015	22828.2	-1.52081	0.154133	-9.86686	5.8e-23	4.55e-22	brxL	BREX system Lon protease-like protein BrxL
C4N14_02660	16379.9	-1.52121	0.153578	-9.90514	3.95e-23	3.13e-22		RNA-binding transcriptional accessory protein
C4N14_10595	7861.15	-1.52147	0.156613	-9.71488	2.61e-22	1.99e-21		KR domain-containing protein
C4N14_04970	730.343	-1.53032	0.19103	-8.0109	1.14e-15	6.25e-15		transcriptional regulator
C4N14_05375	69988.2	-1.53099	0.176644	-8.66706	4.43e-18	2.75e-17		ABC transporter permease
C4N14_09745	125708	-1.53583	0.190267	-8.072	6.92e-16	3.86e-15		N-acetylmuramoyl-L-alanine amidase
C4N14_10050	137.716	-1.53872	0.31742	-4.84757	1.25e-06	3.39e-06		hypothetical protein
C4N14_05615	1284.44	-1.54035	0.20042	-7.6856	1.52e-14	7.79e-14		dTDP-glucose 4,6-dehydratase
C4N14_04960	1113.81	-1.5427	0.177381	-8.69711	3.4e-18	2.13e-17		hypothetical protein
C4N14_07470	6158.7	-1.54418	0.195378	-7.90355	2.71e-15	1.46e-14	ggt	gamma-glutamyltransferase
C4N14_06270	744144	-1.54592	0.184787	-8.36598	5.96e-17	3.5e-16	nifJ	pyruvate:ferredoxin (flavodoxin) oxidoreductase
C4N14_04980	2635.04	-1.56194	0.163401	-9.55897	1.19e-21	8.81e-21		hypothetical protein
C4N14_10175	5102.16	-1.56348	0.170137	-9.18952	3.95e-20	2.67e-19		ABC transporter ATP-binding protein
C4N14_10180	11163.8	-1.56488	0.18231	-8.5836	9.19e-18	5.55e-17		ABC transporter permease
C4N14_06265	100093	-1.56536	0.179107	-8.73979	2.34e-18	1.48e-17		acetate kinase
C4N14_10815	2688.59	-1.57263	0.195765	-8.03329	9.49e-16	5.26e-15		hypothetical protein
C4N14_05660	1246.12	-1.59	0.178639	-8.90064	5.55e-19	3.62e-18		N-acetyltransferase
C4N14_09655	17593.6	-1.59601	0.152979	-10.4329	1.76e-25	1.63e-24		AcrB/AcrD/AcrF family protein
C4N14_10190	9133.6	-1.59807	0.170405	-9.37808	6.72e-21	4.78e-20		FMN-binding domain-containing protein
C4N14_00220	4050.73	-1.59947	0.160997	-9.93475	2.94e-23	2.35e-22		ArsA family ATPase
C4N14_00170	382.345	-1.60177	0.278115	-5.75939	8.44e-09	2.83e-08		hypothetical protein
C4N14_01300	4992.84	-1.61612	0.164005	-9.85408	6.58e-23	5.15e-22		cystathionine beta-lyase
C4N14_06220	6061.84	-1.6349	0.161118	-10.1472	3.41e-24	2.87e-23	cas7i	type I-B CRISPR-associated protein Cas7/Cst2/DevR
C4N14_06225	2580.9	-1.63557	0.173646	-9.41899	4.55e-21	3.27e-20		CRISPR-associated protein Cas5
C4N14_10045	878.578	-1.64971	0.198756	-8.30017	1.04e-16	6.03e-16		orotidine-5'-phosphate decarboxylase
C4N14_01995	78.8192	-1.6498	0.394913	-4.17764	2.95e-05	6.86e-05		hypothetical protein
C4N14_10195	4759.89	-1.65774	0.177102	-9.36035	7.95e-21	5.6e-20		ABC transporter ATP-binding protein
C4N14_01355	607.627	-1.67516	0.205256	-8.16131	3.31e-16	1.87e-15		phosphomethylpyrimidine synthase ThiC
C4N14_02200	147937	-1.6803	0.163807	-10.2578	1.09e-24	9.45e-24		YfcC family protein
C4N14_01660	2832.92	-1.68779	0.191125	-8.83083	1.04e-18	6.69e-18		ABC transporter ATP-binding protein
C4N14_09870	5786.54	-1.69593	0.184076	-9.2132	3.17e-20	2.17e-19		cell surface protein
C4N14_07065	103310	-1.70159	0.186957	-9.10148	8.91e-20	5.97e-19		enoyl-CoA hydratase
C4N14_06215	1835.44	-1.70662	0.177376	-9.62152	6.49e-22	4.88e-21	cas8a1	type I CRISPR-associated protein Cas8a1/Csx8
C4N14_02400	2436.97	-1.71118	0.164699	-10.3898	2.76e-25	2.52e-24		nicotinate-nucleotide diphosphorylase (carboxylating)
C4N14_04275	3085.53	-1.73102	0.162637	-10.6435	1.87e-26	1.81e-25		ankyrin repeat domain-containing protein
C4N14_09490	28862.3	-1.73282	0.163973	-10.5677	4.21e-26	4.04e-25		cupin domain-containing protein
C4N14_10035	226.609	-1.74641	0.271445	-6.43373	1.25e-10	4.82e-10		histidinol phosphate phosphatase
C4N14_05370	57587	-1.74658	0.173774	-10.0508	9.11e-24	7.54e-23		ABC transporter permease
C4N14_00580	11082.5	-1.75238	0.166282	-10.5386	5.73e-26	5.48e-25		hypothetical protein
C4N14_02450	3041.39	-1.75247	0.169205	-10.3571	3.89e-25	3.49e-24	ispE	4-(cytidine 5'-diphospho)-2-C-methyl-D-erythritol kinase
C4N14_00075	1757.54	-1.77184	0.171409	-10.3369	4.8e-25	4.29e-24		toxin-antitoxin system YwqK family antitoxin
C4N14_02505	14763.8	-1.77778	0.15448	-11.5081	1.2e-30	1.38e-29		DUF4132 domain-containing protein
C4N14_06675	62.1485	-1.78276	0.448924	-3.97119	7.15e-05	0.000157989		hypothetical protein
C4N14_01665	3408.43	-1.78341	0.195971	-9.10037	9e-20	6.02e-19		hypothetical protein
C4N14_03150	1760.88	-1.78366	0.169927	-10.4966	8.95e-26	8.4e-25		DUF3427 domain-containing protein
C4N14_00265	121071	-1.78406	0.16739	-10.6581	1.6e-26	1.56e-25	fusA	elongation factor G
C4N14_01740	406.025	-1.78678	0.227204	-7.86421	3.71e-15	1.99e-14		DUF4298 domain-containing protein
C4N14_09350	3659.35	-1.78687	0.160038	-11.1653	6.03e-29	6.47e-28		VWA domain-containing protein
C4N14_04060	1325.51	-1.78767	0.212753	-8.40258	4.37e-17	2.58e-16		hemolysin activator protein precursor
C4N14_10040	1162.45	-1.80002	0.201041	-8.95349	3.44e-19	2.26e-18		orotate phosphoribosyltransferase
C4N14_03870	26851.1	-1.80453	0.190784	-9.45847	3.12e-21	2.27e-20	glpK	glycerol kinase
C4N14_00090	3810.31	-1.82092	0.17897	-10.1744	2.58e-24	2.19e-23		toxin-antitoxin system YwqK family antitoxin
C4N14_01315	497.799	-1.82954	0.223192	-8.19715	2.46e-16	1.4e-15		pyruvate-flavodoxin oxidoreductase
C4N14_02655	132.451	-1.83145	0.323216	-5.66633	1.46e-08	4.78e-08		DUF1353 domain-containing protein
C4N14_01620	11308.1	-1.83214	0.15196	-12.0567	1.79e-33	2.21e-32		metal ABC transporter ATP-binding protein
C4N14_09380	443.325	-1.83238	0.250248	-7.32225	2.44e-13	1.15e-12		hypothetical protein
C4N14_10200	5961.59	-1.83458	0.180597	-10.1584	3.04e-24	2.57e-23		ABC transporter permease
C4N14_00080	68.7474	-1.85519	0.417665	-4.44181	8.92e-06	2.21e-05		phosphatidylinositol-4-phosphate 5-kinase
C4N14_09345	915.698	-1.85689	0.192582	-9.64207	5.31e-22	4.02e-21		DUF4253 domain-containing protein
C4N14_07435	8645.16	-1.86586	0.185793	-10.0427	9.9e-24	8.13e-23		hypothetical protein
C4N14_02150	717.406	-1.86809	0.243589	-7.66905	1.73e-14	8.76e-14		hypothetical protein
C4N14_02460	22306.9	-1.88052	0.156435	-12.0211	2.75e-33	3.38e-32		putative basic amino acid antiporter YfcC
C4N14_01670	5655.31	-1.90726	0.181394	-10.5145	7.41e-26	7.02e-25		DUF1858 domain-containing protein
C4N14_02295	2935.87	-1.91021	0.16263	-11.7458	7.42e-32	8.91e-31		hypothetical protein
C4N14_01310	2592.21	-1.9109	0.179062	-10.6717	1.38e-26	1.36e-25		sodium:alanine symporter family protein
C4N14_07240	1282.22	-1.91965	0.184675	-10.3947	2.62e-25	2.42e-24		amidophosphoribosyltransferase
C4N14_04915	32348.7	-1.92365	0.153081	-12.5662	3.24e-36	4.28e-35		ABC transporter ATP-binding protein
C4N14_10490	1170.33	-1.93505	0.179185	-10.7991	3.48e-27	3.45e-26		S-methyl-5-thioribose kinase
C4N14_07225	3691.96	-1.93819	0.159649	-12.1404	6.45e-34	8.16e-33		phosphoribosylformylglycinamidine synthase
C4N14_06665	986.211	-1.94217	0.182107	-10.665	1.48e-26	1.46e-25		hypothetical protein
C4N14_01625	15469.4	-1.95439	0.151441	-12.9054	4.2e-38	6.16e-37		ABC transporter substrate-binding protein
C4N14_10205	11850.3	-1.96382	0.154815	-12.6849	7.17e-37	9.96e-36		ABC transporter permease
C4N14_02280	1250.95	-1.9691	0.181682	-10.8382	2.27e-27	2.3e-26		hypothetical protein
C4N14_02445	1789.44	-1.98941	0.216078	-9.2069	3.36e-20	2.29e-19		RNA-binding S4 domain-containing protein
C4N14_01615	7815.94	-1.99602	0.158717	-12.5759	2.86e-36	3.83e-35		metal ABC transporter permease
C4N14_05365	515282	-2.03455	0.154729	-13.1491	1.72e-39	2.62e-38		glutathione ABC transporter substrate-binding protein
C4N14_01960	126814	-2.03531	0.158978	-12.8024	1.59e-37	2.28e-36		autotransporter domain-containing protein
C4N14_05730	13544.4	-2.03855	0.152772	-13.3438	1.29e-40	2.01e-39		endonuclease
C4N14_10520	6041.17	-2.04155	0.165982	-12.2998	9.08e-35	1.16e-33		PLP-dependent aminotransferase family protein
C4N14_05725	14991.3	-2.04927	0.163011	-12.5713	3.04e-36	4.03e-35		cysteine protease
C4N14_01935	217.405	-2.06164	0.285572	-7.21933	5.22e-13	2.38e-12		hypothetical protein
C4N14_00095	107.517	-2.06579	0.356757	-5.79047	7.02e-09	2.37e-08		phosphatidylinositol-4-phosphate 5-kinase
C4N14_01605	4633.83	-2.06799	0.186314	-11.0995	1.26e-28	1.33e-27		hypothetical protein
C4N14_02405	9020.13	-2.08111	0.160381	-12.976	1.67e-38	2.47e-37		transcription repressor NadR
C4N14_03155	58789.2	-2.08137	0.165392	-12.5845	2.57e-36	3.46e-35		RidA family protein
C4N14_09750	299709	-2.08266	0.192432	-10.8229	2.68e-27	2.67e-26		acetyl-CoA C-acetyltransferase
C4N14_06670	1068.04	-2.08545	0.202632	-10.2918	7.67e-25	6.75e-24		hypothetical protein
C4N14_07070	588546	-2.08873	0.153754	-13.5848	4.93e-42	8.06e-41		3-hydroxybutyryl-CoA dehydrogenase
C4N14_00335	51856.3	-2.11491	0.162411	-13.022	9.18e-39	1.37e-37		lactaldehyde reductase
C4N14_00215	78356.4	-2.12273	0.1827	-11.6187	3.31e-31	3.86e-30		FAD-binding oxidoreductase
C4N14_02290	1010.11	-2.12551	0.18727	-11.35	7.42e-30	8.33e-29		hypothetical protein
C4N14_04910	56315.6	-2.12857	0.153398	-13.8761	8.84e-44	1.49e-42		iron ABC transporter permease
C4N14_02285	277.301	-2.14752	0.252999	-8.48825	2.1e-17	1.24e-16		DNA replication protein
C4N14_01610	9667.48	-2.15963	0.158982	-13.5841	4.97e-42	8.08e-41		copper-binding protein
C4N14_04905	33760.9	-2.17256	0.151473	-14.3429	1.18e-46	2.13e-45		iron(III)-binding protein
C4N14_10660	15710.3	-2.19521	0.157331	-13.9528	3.03e-44	5.2e-43		autotransporter-associated N-terminal domain-containing protein
C4N14_09695	290704	-2.19726	0.195241	-11.2541	2.21e-29	2.42e-28		hypothetical protein
C4N14_04610	4024.14	-2.19802	0.182176	-12.0654	1.61e-33	2e-32		adhesion protein FadA
C4N14_01280	29103.8	-2.21665	0.152146	-14.5692	4.41e-48	8.39e-47		V-type ATP synthase subunit I
C4N14_09650	2972.79	-2.23561	0.167837	-13.3202	1.77e-40	2.72e-39		efflux RND transporter periplasmic adaptor subunit
C4N14_01245	27356.5	-2.24918	0.152649	-14.7343	3.88e-49	7.66e-48		V-type ATP synthase subunit D
C4N14_10055	3130.56	-2.25995	0.180633	-12.5113	6.48e-36	8.45e-35		dihydroorotate dehydrogenase
C4N14_10060	1022.74	-2.27917	0.198337	-11.4914	1.46e-30	1.66e-29		dihydroorotate dehydrogenase electron transfer subunit
C4N14_10505	1545.37	-2.28545	0.180799	-12.6409	1.26e-36	1.72e-35		NADH-dependent alcohol dehydrogenase
C4N14_06285	50734.3	-2.31031	0.162669	-14.2025	8.84e-46	1.57e-44		galactose/methyl galactoside ABC transporter permease MglC
C4N14_10495	3931.98	-2.31847	0.166758	-13.9032	6.06e-44	1.03e-42		s-methyl-5-thioribose-1-phosphate isomerase
C4N14_01275	8138.24	-2.32958	0.182007	-12.7994	1.65e-37	2.36e-36		V-type ATP synthase subunit K
C4N14_01940	3116.93	-2.36684	0.168346	-14.0594	6.75e-45	1.18e-43		adhesion protein FadA
C4N14_08255	582076	-2.37002	0.155733	-15.2185	2.67e-52	5.58e-51	gltS	sodium/glutamate symporter
C4N14_09985	8725	-2.37344	0.173294	-13.6961	1.07e-42	1.78e-41		LamB/YcsF family protein
C4N14_01270	3556.18	-2.3812	0.174766	-13.6251	2.84e-42	4.69e-41		V-type ATP synthase subunit E
C4N14_06295	468942	-2.38989	0.169297	-14.1165	3e-45	5.29e-44		galactose/glucose ABC transporter substrate-binding protein MglB
C4N14_03080	754943	-2.399	0.173084	-13.8604	1.1e-43	1.85e-42		tyrosine phenol-lyase
C4N14_01990	3173.09	-2.40054	0.165652	-14.4914	1.37e-47	2.54e-46		adhesion protein FadA
C4N14_09645	5995.2	-2.42762	0.156528	-15.5092	3.01e-54	6.55e-53		TolC family protein
C4N14_08805	20772.8	-2.46263	0.165892	-14.8447	7.53e-50	1.53e-48		hydroxylamine reductase
C4N14_09990	12114.5	-2.4939	0.171234	-14.5643	4.74e-48	8.94e-47		divalent metal cation transporter
C4N14_06290	49658.5	-2.49927	0.158817	-15.7368	8.47e-56	1.9e-54		galactose/methyl galactoside import ATP-binding protein MglA
C4N14_09875	173756	-2.52224	0.161007	-15.6654	2.61e-55	5.8e-54		aminobenzoyl-glutamate transporter
C4N14_07230	763.335	-2.53069	0.198464	-12.7514	3.06e-37	4.31e-36	purE	5-(carboxyamino)imidazole ribonucleotide mutase
C4N14_01250	51542.7	-2.55514	0.167576	-15.2476	1.71e-52	3.61e-51		V-type ATP synthase subunit B
C4N14_10000	22793	-2.56537	0.151537	-16.929	2.75e-64	7.08e-63		urea carboxylase
C4N14_10500	3147.75	-2.63488	0.163221	-16.1431	1.27e-58	3.05e-57		sodium:proton antiporter
C4N14_02145	3153.96	-2.63773	0.164194	-16.0648	4.51e-58	1.07e-56		type II/IV secretion system protein
C4N14_04630	6246.28	-2.65126	0.162656	-16.2998	9.9e-60	2.43e-58		OmpA family protein
C4N14_05635	184195	-2.66395	0.172159	-15.4738	5.21e-54	1.12e-52		cell surface protein
C4N14_09995	11137.6	-2.68623	0.153381	-17.5134	1.13e-68	3.23e-67		allophanate hydrolase
C4N14_01255	38107.7	-2.72957	0.185606	-14.7063	5.87e-49	1.15e-47		V-type ATP synthase subunit A
C4N14_01260	4879.96	-2.75747	0.172973	-15.9416	3.26e-57	7.65e-56		V-type ATP synthase subunit F
C4N14_10085	2701.6	-2.76757	0.177329	-15.607	6.53e-55	1.44e-53		bifunctional pyrimidine operon transcriptional regulator/uracil phosphoribosyltransferase
C4N14_01265	7471.33	-2.77245	0.165006	-16.8021	2.36e-63	5.92e-62		V-type ATP synthase subunit C
C4N14_06550	34794.1	-2.77661	0.150278	-18.4765	3.19e-76	1.07e-74		hypothetical protein
C4N14_10065	8685.16	-2.77895	0.158344	-17.5501	5.94e-69	1.74e-67		carbamoyl-phosphate synthase large subunit
C4N14_04620	1501	-2.78779	0.174984	-15.9318	3.82e-57	8.85e-56		hypothetical protein
C4N14_01920	518.134	-2.80349	0.214748	-13.0548	5.97e-39	8.94e-38		hypothetical protein
C4N14_10245	20456.5	-2.84624	0.161724	-17.5994	2.49e-69	7.41e-68		ABC transporter ATP-binding protein
C4N14_05870	249506	-2.85178	0.157946	-18.0554	7.16e-73	2.33e-71		hypothetical protein
C4N14_02105	235.022	-2.86765	0.289975	-9.88929	4.63e-23	3.65e-22		hypothetical protein
C4N14_01980	4321.09	-2.89597	0.160068	-18.0921	3.68e-73	1.21e-71		hypothetical protein
C4N14_06545	151145	-2.96546	0.157543	-18.8232	4.87e-79	1.72e-77		radical SAM/SPASM domain-containing protein
C4N14_03075	206051	-2.96759	0.160539	-18.4852	2.72e-76	9.26e-75		sodium-dependent transporter
C4N14_00190	230239	-2.98742	0.151433	-19.7276	1.25e-86	5.38e-85		LrgB family protein
C4N14_00260	25410.9	-2.99375	0.154467	-19.3812	1.11e-83	4.44e-82		ferredoxin family protein
C4N14_01930	3505.31	-3.00251	0.161083	-18.6395	1.54e-77	5.32e-76		hypothetical protein
C4N14_10235	39236.5	-3.0131	0.158465	-19.0143	1.3e-80	4.81e-79		ABC transporter permease
C4N14_01600	102975	-3.05392	0.150478	-20.2948	1.43e-91	6.86e-90		DUF4198 domain-containing protein
C4N14_04625	3292.34	-3.08286	0.18263	-16.8804	6.28e-64	1.6e-62		hypothetical protein
C4N14_01925	3207.62	-3.0866	0.181188	-17.0353	4.49e-65	1.2e-63		hypothetical protein
C4N14_02110	403.873	-3.12776	0.239518	-13.0586	5.68e-39	8.57e-38		fimbrial assembly protein
C4N14_01970	3745.14	-3.13361	0.184554	-16.9793	1.17e-64	3.08e-63		hypothetical protein
C4N14_00255	211269	-3.13525	0.160223	-19.5681	2.9e-85	1.18e-83		FAD-dependent oxidoreductase
C4N14_04285	1009.14	-3.14124	0.218586	-14.3707	7.9e-47	1.44e-45		DUF1667 domain-containing protein
C4N14_10240	9391.22	-3.15126	0.180404	-17.4678	2.52e-68	7.01e-67		ABC transporter ATP-binding protein
C4N14_10225	97723.9	-3.15498	0.150623	-20.9462	2.03e-97	1.19e-95		diguanylate phosphodiesterase
C4N14_10230	31133.3	-3.16701	0.152852	-20.7194	2.32e-95	1.25e-93		ABC transporter permease
C4N14_01965	10809.1	-3.2374	0.164259	-19.7092	1.8e-86	7.6e-85		OmpA family protein
C4N14_03535	152361	-3.24399	0.150412	-21.5673	3.64e-103	2.56e-101		glycerophosphodiester phosphodiesterase
C4N14_02390	1463.71	-3.25443	0.210787	-15.4394	8.89e-54	1.9e-52		quinolinate synthase NadA
C4N14_01305	2267.54	-3.27312	0.168958	-19.3724	1.32e-83	5.07e-82		PLP-dependent transferase
C4N14_03610	248180	-3.28426	0.162085	-20.2626	2.75e-91	1.26e-89		autotransporter domain-containing protein
C4N14_00195	105875	-3.31217	0.151369	-21.8815	3.9e-106	2.84e-104		CidA/LrgA family protein
C4N14_10075	2109.85	-3.31237	0.189244	-17.5032	1.36e-68	3.82e-67		dihydroorotase
C4N14_00250	34213.7	-3.35315	0.160502	-20.8917	6.37e-97	3.64e-95		ubiquinone biosynthesis methyltransferase UbiE
C4N14_02100	1426.52	-3.36537	0.188152	-17.8864	1.5e-71	4.67e-70		type II secretion system protein GspD
C4N14_00245	71699.5	-3.38568	0.158216	-21.3991	1.36e-101	8.99e-100		prenyltransferase
C4N14_01985	7421.43	-3.42093	0.191179	-17.8939	1.32e-71	4.15e-70		hypothetical protein
C4N14_00240	58181.2	-3.44068	0.15454	-22.264	8.26e-110	6.71e-108		polyprenyl synthetase family protein
C4N14_08995	2539.88	-3.5322	0.178045	-19.8388	1.38e-87	6.06e-86		amidohydrolase
C4N14_10070	3001.12	-3.58392	0.169749	-21.1131	6.03e-99	3.64e-97		carbamoyl-phosphate synthase small chain
C4N14_00200	237762	-3.60833	0.190966	-18.8951	1.25e-79	4.48e-78		electron transfer flavoprotein subunit alpha/FixB family protein
C4N14_04500	455174	-3.62637	0.156268	-23.206	3.96e-119	4.4e-117		carbon starvation protein A
C4N14_04290	10718.7	-3.63953	0.179403	-20.2869	1.68e-91	7.88e-90		FAD-dependent oxidoreductase
C4N14_02395	1665.84	-3.65885	0.177735	-20.586	3.66e-94	1.84e-92		L-aspartate oxidase
C4N14_02115	1076	-3.66152	0.192488	-19.0221	1.12e-80	4.22e-79		hypothetical protein
C4N14_10080	1566.06	-3.6873	0.178252	-20.6858	4.65e-95	2.45e-93		aspartate carbamoyltransferase catalytic subunit
C4N14_08990	3095.38	-3.76338	0.16617	-22.6478	1.47e-113	1.29e-111	nhaC	Na+/H+ antiporter NhaC
C4N14_03345	1.15631e+06	-3.80967	0.167053	-22.8052	4.07e-115	3.91e-113		tryptophanase
C4N14_00230	69362.3	-3.81585	0.150856	-25.2946	3.66e-141	5.15e-139		lactate utilization protein C
C4N14_02125	331.818	-3.88267	0.262194	-14.8084	1.29e-49	2.6e-48		hypothetical protein
C4N14_00235	144357	-3.93108	0.17695	-22.2158	2.42e-109	1.89e-107		(Fe-S)-binding protein
C4N14_00210	185125	-3.95336	0.193992	-20.379	2.57e-92	1.26e-90		acyl-CoA dehydrogenase
C4N14_02455	10194.7	-4.00122	0.187846	-21.3005	1.12e-100	7.19e-99		septation protein spoVG
C4N14_00205	220827	-4.08963	0.177441	-23.0479	1.55e-117	1.63e-115		electron transfer flavoprotein subunit beta/FixA family protein
C4N14_02120	905.384	-4.10498	0.229906	-17.855	2.64e-71	8.08e-70		hypothetical protein
C4N14_02140	4379.27	-4.1626	0.162426	-25.6277	7.5e-145	1.13e-142		type II secretion system F family protein
C4N14_02830	1650.44	-4.25595	0.25121	-16.9418	2.21e-64	5.77e-63		ethanolamine utilization protein EutQ
C4N14_03340	176366	-4.26699	0.176468	-24.1799	3.62e-129	4.5e-127		sodium-dependent transporter
C4N14_02815	459.963	-4.53949	0.319444	-14.2106	7.88e-46	1.41e-44		ethanolamine utilization protein EutN
C4N14_10735	46252.6	-4.59115	0.154959	-29.6283	6.46e-193	1.24e-190		pyridoxal 5'-phosphate synthase lyase subunit PdxS
C4N14_09080	355.934	-4.60544	0.32019	-14.3834	6.57e-47	1.21e-45		PTS mannose transporter subunit IIA
C4N14_04295	9032.08	-4.67031	0.224013	-20.8484	1.58e-96	8.76e-95		FAD/NAD(P)-binding oxidoreductase
C4N14_02820	783.963	-4.87953	0.274035	-17.8062	6.32e-71	1.91e-69		hypothetical protein
C4N14_02135	7106.91	-4.89473	0.169794	-28.8275	9.71e-183	1.71e-180		type II secretion system protein
C4N14_02825	13867.9	-4.93055	0.228879	-21.5422	6.27e-103	4.27e-101		ethanolamine utilization protein EutH
C4N14_02770	9646.5	-4.9954	0.219442	-22.7641	1.04e-114	9.56e-113		ethanolamine ammonia-lyase reactivating factor EutA
C4N14_02795	1472.66	-5.01955	0.308	-16.2972	1.03e-59	2.51e-58		ethanolamine utilization microcompartment protein EutM
C4N14_02775	33600.2	-5.12899	0.22782	-22.5134	3.07e-112	2.59e-110		ethanolamine ammonia-lyase subunit EutB
C4N14_02810	3465.7	-5.29827	0.201014	-26.3577	4.19e-153	6.81e-151		ethanolamine utilization protein
C4N14_02805	5803.81	-5.42672	0.24698	-21.9723	5.3e-107	4e-105		ethanolamine utilization protein
C4N14_02785	15818.1	-5.46997	0.562429	-9.72562	2.34e-22	1.79e-21		ethanolamine utilization microcompartment protein EutL
C4N14_02790	4919.01	-5.70392	0.572154	-9.9692	2.08e-23	1.68e-22		BMC domain-containing protein
C4N14_02800	24000.2	-5.73368	0.556745	-10.2986	7.15e-25	6.35e-24		acetaldehyde dehydrogenase (acetylating)
C4N14_02780	13385.2	-5.91849	0.691247	-8.56205	1.11e-17	6.63e-17		ethanolamine ammonia-lyase light chain
C4N14_10525	472502	-6.31743	0.154714	-40.8329	0	0	megL	methionine gamma-lyase
C4N14_10530	447559	-6.33394	0.16983	-37.2957	1.93e-304	4.52e-302		sodium:proton antiporter
C4N14_10535	1.11214e+06	-6.36363	0.175173	-36.3276	5.93e-289	1.25e-286	nifJ	pyruvate:ferredoxin (flavodoxin) oxidoreductase
C4N14_02130	30442.8	-6.93836	0.184376	-37.6317	0	0		prepilin peptidase
C4N14_02525	20867.5	-7.18341	0.164261	-43.7316	0	0		hypothetical protein
C4N14_09100	29375	-7.31167	0.163578	-44.6983	0	0		SIS domain-containing protein
C4N14_09095	49246.1	-7.49301	0.165623	-45.2415	0	0		PTS mannose transporter subunit IID
C4N14_09105	59975.9	-7.51909	0.156403	-48.0752	0	0		SIS domain-containing protein
C4N14_09090	33971.3	-7.71074	0.183641	-41.9882	0	0		PTS mannose/fructose/sorbose/N-acetylgalactosamine transporter subunit IIC
C4N14_09085	11072	-8.38015	0.202986	-41.2843	0	0		PTS mannose/fructose/sorbose transporter subunit IIB

## Sheet: S5
Table S5: List of upregulated genes shared between ∆oda (0.25 mM and 20 mM putrescine) and WT
GeneID	log2(FC)_WTvsODA	Regulation_WTvsODA	log2(FC)_0.25vsWT	Regulation_0.25vsWT
C4N14_07450	3.94301	up	3.46681	up
C4N14_10635	3.79986	up	3.71932	up
C4N14_10625	3.66739	up	4.05555	up
C4N14_10630	3.66074	up	3.46921	up
C4N14_04565	3.59951	up	2.68141	up
C4N14_03825	3.00733	up	2.53554	up
C4N14_07455	2.98686	up	3.06451	up
C4N14_03020	2.91879	up	2.71176	up
C4N14_03560	2.9146	up	2.1625	up
C4N14_05580	2.85676	up	2.02194	up
C4N14_03555	2.84955	up	2.38664	up
C4N14_03025	2.61394	up	2.35021	up
C4N14_03820	2.59141	up	2.52109	up
C4N14_03815	2.55005	up	1.79176	up
C4N14_06680	2.50663	up	3.03752	up
C4N14_00100	2.44734	up	1.15141	up
C4N14_05575	2.42738	up	2.08829	up
C4N14_09280	2.38228	up	1.41059	up
C4N14_05585	2.35702	up	2.48012	up
C4N14_07835	2.31943	up	2.17229	up
C4N14_04570	2.31695	up	2.09881	up
C4N14_10670	2.30349	up	2.45645	up
C4N14_03595	2.25839	up	1.53723	up
C4N14_10335	2.19048	up	1.35396	up
C4N14_00805	2.18699	up	1.56182	up
C4N14_03415	2.13195	up	1.56898	up
C4N14_09275	2.10258	up	1.09955	up
C4N14_03600	2.10231	up	1.16504	up
C4N14_03640	2.07984	up	2.00842	up
C4N14_04575	2.06226	up	1.53736	up
C4N14_03590	2.05305	up	1.00755	up
C4N14_07840	2.03813	up	1.2803	up
C4N14_03280	2.01885	up	1.12983	up
C4N14_05280	1.97282	up	1.72271	up
C4N14_06450	1.85125	up	1.05293	up
C4N14_05820	1.85113	up	1.85732	up
C4N14_03035	1.82675	up	1.01665	up
C4N14_00810	1.82505	up	1.17422	up
C4N14_10320	1.76603	up	1.39904	up
C4N14_00800	1.75729	up	1.26426	up
C4N14_00045	1.72617	up	1.02715	up
C4N14_10330	1.72582	up	1.8499	up
C4N14_04655	1.71855	up	1.18469	up
C4N14_00050	1.70018	up	1.06321	up
C4N14_04660	1.69093	up	1.41778	up
C4N14_00040	1.67606	up	1.28798	up
C4N14_05050	1.67392	up	2.08317	up
C4N14_05305	1.66455	up	3.6224	up
C4N14_05300	1.66268	up	3.41739	up
C4N14_06440	1.6586	up	2.84062	up
C4N14_10420	1.64615	up	2.40243	up
C4N14_02580	1.61628	up	1.00369	up
C4N14_07745	1.61432	up	1.77718	up
C4N14_00875	1.61218	up	1.66074	up
C4N14_10425	1.6062	up	1.7297	up
C4N14_10325	1.59029	up	1.49662	up
C4N14_09580	1.5853	up	2.01156	up
C4N14_05285	1.57721	up	1.19725	up
C4N14_04650	1.56323	up	1.50997	up
C4N14_00030	1.52892	up	2.13021	up
C4N14_00880	1.52765	up	1.23386	up
C4N14_05295	1.51622	up	3.11244	up
C4N14_05290	1.50176	up	2.74696	up
C4N14_09075	1.40993	up	1.47402	up
C4N14_04590	1.38596	up	1.13984	up
C4N14_01735	1.36373	up	1.96074	up
C4N14_03030	1.34921	up	1.85284	up
C4N14_10310	1.345	up	1.83815	up
C4N14_01090	1.34231	up	1.3522	up
C4N14_09575	1.33247	up	1.9283	up
C4N14_05045	1.31258	up	2.25423	up
C4N14_05865	1.29401	up	1.57374	up
C4N14_06850	1.28358	up	1.37105	up
C4N14_00835	1.27642	up	1.09588	up
C4N14_02950	1.26786	up	1.66345	up
C4N14_06845	1.25843	up	1.62044	up
C4N14_05145	1.25192	up	1.24945	up
C4N14_06560	1.24833	up	1.62763	up
C4N14_05310	1.23549	up	3.68793	up
C4N14_04175	1.22389	up	2.2683	up
C4N14_05750	1.22385	up	2.00999	up
C4N14_10125	1.21558	up	1.22646	up
C4N14_10130	1.19738	up	2.2958	up
C4N14_04495	1.19698	up	1.54117	up
C4N14_06250	1.19519	up	2.04064	up
C4N14_10620	1.18729	up	1.8658	up
C4N14_05320	1.17063	up	2.9968	up
C4N14_01865	1.16437	up	1.79018	up
C4N14_10030	1.13834	up	1.79838	up
C4N14_10315	1.13682	up	1.73445	up
C4N14_05040	1.13058	up	2.05464	up
C4N14_02025	1.12242	up	1.18855	up
C4N14_08950	1.12074	up	2.8013	up
C4N14_10305	1.1206	up	2.11766	up
C4N14_05315	1.11716	up	3.06111	up
C4N14_02605	1.11119	up	1.56795	up
C4N14_05755	1.09953	up	1.70908	up
C4N14_02965	1.08725	up	2.07798	up
C4N14_06940	1.08621	up	1.74102	up
C4N14_05160	1.08214	up	1.56271	up
C4N14_08945	1.07673	up	2.65935	up
C4N14_10805	1.07577	up	1.51247	up
C4N14_10250	1.06818	up	2.10815	up
C4N14_07465	1.05569	up	1.00937	up
C4N14_09135	1.05153	up	2.05679	up
C4N14_04180	1.03004	up	2.18374	up
C4N14_10610	1.0299	up	3.24915	up
C4N14_07190	1.0121	up	1.28933	up

## Sheet: S6
Table S6: List of downregulated genes shared between ∆oda (0.25 mM and 20 mM putrescine) and WT
GeneID	log2(FC)_WTvsODA	Regulation_WTvsODA	log2(FC)_0.25vsWT	Regulation_0.25vsWT
C4N14_02270	-1.0054	down	-1.12101	down
C4N14_04985	-1.01517	down	-1.33381	down
C4N14_06225	-1.01852	down	-1.63557	down
C4N14_01095	-1.02278	down	-1.32287	down
C4N14_00075	-1.02795	down	-1.77184	down
C4N14_01310	-1.03909	down	-1.9109	down
C4N14_04980	-1.06168	down	-1.56194	down
C4N14_09375	-1.06325	down	-1.13668	down
C4N14_00480	-1.06672	down	-1.33408	down
C4N14_02505	-1.06675	down	-1.77778	down
C4N14_10655	-1.07743	down	-1.16326	down
C4N14_06230	-1.08948	down	-1.12266	down
C4N14_05870	-1.09276	down	-2.85178	down
C4N14_02655	-1.09712	down	-1.83145	down
C4N14_02250	-1.09829	down	-1.07121	down
C4N14_05725	-1.10191	down	-2.04927	down
C4N14_08615	-1.10377	down	-1.21111	down
C4N14_10205	-1.10724	down	-1.96382	down
C4N14_06215	-1.12632	down	-1.70662	down
C4N14_00580	-1.13798	down	-1.75238	down
C4N14_03075	-1.14182	down	-2.96759	down
C4N14_06235	-1.14714	down	-1.30724	down
C4N14_01320	-1.15642	down	-1.25272	down
C4N14_01315	-1.16707	down	-1.82954	down
C4N14_02280	-1.16844	down	-1.9691	down
C4N14_00330	-1.17922	down	-1.41448	down
C4N14_06220	-1.1859	down	-1.6349	down
C4N14_02275	-1.18672	down	-1.50512	down
C4N14_09395	-1.21928	down	-1.22096	down
C4N14_00485	-1.24271	down	-1.34264	down
C4N14_00190	-1.264	down	-2.98742	down
C4N14_06210	-1.26913	down	-1.51779	down
C4N14_03165	-1.28278	down	-1.47555	down
C4N14_04280	-1.28885	down	-1.2972	down
C4N14_02290	-1.29574	down	-2.12551	down
C4N14_00195	-1.30358	down	-3.31217	down
C4N14_09350	-1.3098	down	-1.78687	down
C4N14_05730	-1.31345	down	-2.03855	down
C4N14_00250	-1.32185	down	-3.35315	down
C4N14_00200	-1.32592	down	-3.60833	down
C4N14_10660	-1.32674	down	-2.19521	down
C4N14_09645	-1.32926	down	-2.42762	down
C4N14_00290	-1.33514	down	-1.0639	down
C4N14_06290	-1.33534	down	-2.49927	down
C4N14_02285	-1.34728	down	-2.14752	down
C4N14_02295	-1.34922	down	-1.91021	down
C4N14_00215	-1.35528	down	-2.12273	down
C4N14_03170	-1.35931	down	-1.26736	down
C4N14_09345	-1.36637	down	-1.85689	down
C4N14_00245	-1.37116	down	-3.38568	down
C4N14_09650	-1.3903	down	-2.23561	down
C4N14_02150	-1.39153	down	-1.86809	down
C4N14_04060	-1.39226	down	-1.78767	down
C4N14_10495	-1.40598	down	-2.31847	down
C4N14_01935	-1.41081	down	-2.06164	down
C4N14_00260	-1.41535	down	-2.99375	down
C4N14_10505	-1.41583	down	-2.28545	down
C4N14_01980	-1.41805	down	-2.89597	down
C4N14_00210	-1.42995	down	-3.95336	down
C4N14_10500	-1.46924	down	-2.63488	down
C4N14_10490	-1.49001	down	-1.93505	down
C4N14_00095	-1.50231	down	-2.06579	down
C4N14_00240	-1.50308	down	-3.44068	down
C4N14_00090	-1.50629	down	-1.82092	down
C4N14_04620	-1.55868	down	-2.78779	down
C4N14_00230	-1.56033	down	-3.81585	down
C4N14_02840	-1.56572	down	-1.49947	down
C4N14_01960	-1.57158	down	-2.03531	down
C4N14_08060	-1.59089	down	-1.09663	down
C4N14_06665	-1.59358	down	-1.94217	down
C4N14_04500	-1.60442	down	-3.62637	down
C4N14_01660	-1.61199	down	-1.68779	down
C4N14_02835	-1.6239	down	-1.40212	down
C4N14_01985	-1.62414	down	-3.42093	down
C4N14_01930	-1.65496	down	-3.00251	down
C4N14_01920	-1.66127	down	-2.80349	down
C4N14_02145	-1.69341	down	-2.63773	down
C4N14_01305	-1.70451	down	-3.27312	down
C4N14_01965	-1.71978	down	-3.2374	down
C4N14_00235	-1.73251	down	-3.93108	down
C4N14_02105	-1.76254	down	-2.86765	down
C4N14_00205	-1.7672	down	-4.08963	down
C4N14_01940	-1.79091	down	-2.36684	down
C4N14_06670	-1.81768	down	-2.08545	down
C4N14_04630	-1.81976	down	-2.65126	down
C4N14_01990	-1.84349	down	-2.40054	down
C4N14_01670	-1.85226	down	-1.90726	down
C4N14_04610	-1.86947	down	-2.19802	down
C4N14_01925	-1.87881	down	-3.0866	down
C4N14_04285	-1.90307	down	-3.14124	down
C4N14_04625	-1.91515	down	-3.08286	down
C4N14_01970	-1.91582	down	-3.13361	down
C4N14_01665	-1.91794	down	-1.78341	down
C4N14_09380	-1.9922	down	-1.83238	down
C4N14_04295	-2.01857	down	-4.67031	down
C4N14_02110	-2.06812	down	-3.12776	down
C4N14_04290	-2.08482	down	-3.63953	down
C4N14_00295	-2.09845	down	-1.27045	down
C4N14_02525	-2.10724	down	-7.18341	down
C4N14_08800	-2.14383	down	-1.27193	down
C4N14_02125	-2.15457	down	-3.88267	down
C4N14_10245	-2.177	down	-2.84624	down
C4N14_00300	-2.19029	down	-1.34194	down
C4N14_02100	-2.25124	down	-3.36537	down
C4N14_06760	-2.3566	down	-1.06678	down
C4N14_02455	-2.50701	down	-4.00122	down
C4N14_10235	-2.52711	down	-3.0131	down
C4N14_02140	-2.54977	down	-4.1626	down
C4N14_02115	-2.65869	down	-3.66152	down
C4N14_10240	-2.67891	down	-3.15126	down
C4N14_02135	-2.77523	down	-4.89473	down
C4N14_02120	-2.83834	down	-4.10498	down
C4N14_03350	-2.90736	down	-1.1622	down
C4N14_10535	-3.03678	down	-6.36363	down
C4N14_10230	-3.08254	down	-3.16701	down
C4N14_08805	-3.13037	down	-2.46263	down
C4N14_10530	-3.14329	down	-6.33394	down
C4N14_10525	-3.25745	down	-6.31743	down
C4N14_03340	-3.38372	down	-4.26699	down
C4N14_10225	-3.50881	down	-3.15498	down
C4N14_08995	-3.57434	down	-3.5322	down
C4N14_02830	-3.61811	down	-4.25595	down
C4N14_03345	-3.70643	down	-3.80967	down
C4N14_02815	-3.71794	down	-4.53949	down
C4N14_09080	-3.81517	down	-4.60544	down
C4N14_08990	-3.82647	down	-3.76338	down
C4N14_02130	-3.82897	down	-6.93836	down
C4N14_02795	-4.13032	down	-5.01955	down
C4N14_02825	-4.51627	down	-4.93055	down
C4N14_02820	-4.78538	down	-4.87953	down
C4N14_02775	-4.8541	down	-5.12899	down
C4N14_02770	-4.92386	down	-4.9954	down
C4N14_02785	-5.16457	down	-5.46997	down
C4N14_02800	-5.20788	down	-5.73368	down
C4N14_02805	-5.219	down	-5.42672	down
C4N14_02790	-5.26801	down	-5.70392	down
C4N14_02810	-5.26994	down	-5.29827	down
C4N14_02780	-5.5248	down	-5.91849	down
C4N14_09105	-5.66862	down	-7.51909	down
C4N14_09095	-5.69067	down	-7.49301	down
C4N14_09090	-5.77021	down	-7.71074	down
C4N14_09100	-5.81072	down	-7.31167	down
C4N14_09085	-5.92309	down	-8.38015	down

## Sheet: S7
Table S7: List of opposited regulation genes shared between ∆oda (0.25 mM and 20 mM putrescine) and WT
GeneID	log2(FC)_WTvsODA	Regulation_WTvsODA	log2(FC)_0.25vs20	Regulation_0.25vs20
C4N14_07250	3.78251	up	-1.41413	down
C4N14_07245	3.59049	up	-1.46586	down
C4N14_07255	3.45308	up	-1.45832	down
C4N14_07265	3.43924	up	-1.12673	down
C4N14_07260	3.39762	up	-1.32698	down
C4N14_07240	3.25375	up	-1.91965	down
C4N14_07225	3.22366	up	-1.93819	down
C4N14_07230	3.01983	up	-2.53069	down
C4N14_07235	2.88119	up	-1.4897	down
C4N14_10735	2.48603	up	-4.59115	down
C4N14_03575	-1.11828	down	1.85637	up
C4N14_08900	-1.1895	down	2.24557	up
C4N14_06195	-1.26248	down	1.82183	up
C4N14_04370	-1.59505	down	1.01255	up
C4N14_06190	-1.83353	down	1.54893	up
